# Supplementary material for: A Protocol for the Automatic Construction of Highly Curated Genome-Scale Models of Human Metabolism
Source: Bioengineering (Basel). 2023 May 10;10(5):576. doi: 10.3390/bioengineering10050576 (PMC10215578; doi:10.3390/bioengineering10050576)
Supplement: Supplementary file 1 [file bioengineering-10-00576-s001.zip]

Archive with 5 entries (5 files):
- Marin de Mas et al-Supplementary Material file S1.xlsx
- Marin de Mas et al-Supplementary Material file S2.zip
- Marin de Mas et al-Supplementary Material file S3.zip
- Marin de Mas et al-Supplementary Material file S4.zip
- Marin de Mas et al-Supplementary Material file S5.pdf
