# Supplementary material for: A Protocol for the Automatic Construction of Highly Curated Genome-Scale Models of Human Metabolism
Source: Bioengineering (Basel). 2023 May 10;10(5):576. doi: 10.3390/bioengineering10050576 (PMC10215578; doi:10.3390/bioengineering10050576)
Supplement: Supplementary file 1 [file bioengineering-10-00576-s001.zip › Marin de Mas et al-Supplementary Material file S1.xlsx]

## Sheet: Summary
		Sheet	Notes
		identify_met_010	results of the pytest to assess the JI-based algorithm to identify metabolic reactions. Threshold = 0.1
		identify_met_060	results of the pytest to assess the JI-based algorithm to identify metabolic reactions. Threshold = 0.6
		identify_met_070	results of the pytest to assess the JI-based algorithm to identify metabolic reactions. Threshold = 0.7
		identify_met_080	results of the pytest to assess the JI-based algorithm to identify metabolic reactions. Threshold = 0.8
		identify_met_082	results of the pytest to assess the JI-based algorithm to identify metabolic reactions. Threshold = 0.82
		identify_reac	results of the pytest to assess the text similarity algorithm to identify metabolites
		predict_gpr	results of the pytest to assess the algorithm to build gene-protein-reaction associations
		mass_balance	results of the mass balance function assesment
		not_mass_balanced	Reactions in the testing data test that were not mass balanced
			Groups
			1: Mixed formula
			2: Coupled
			3: No formula
			4: Exchange

## Sheet: identify_met_010
identifier	name	formula	expected_id	id	result
MAM02744	Phylloquinone	C31H46O2	5280483	5284607	metabolite incorrectly annotated
MAM01713	Dithiothreitol	C4H10O2S2	439196	446094	metabolite incorrectly annotated
MAM10489	Adenosyl cobyrinate a,c diamide	C56H73N11O15	23724497	23657835	metabolite incorrectly annotated
MAM10474	6-(1'-Hydroxy-2'-oxopropyl)-tetrahydropterin	C9H13N5O3	136592864	136176976	metabolite incorrectly annotated
MAM02978	Tetrahydrobiopterin	C9H15O3N5	135398654	135402045	metabolite incorrectly annotated
MAM10472	Thio-molybdenum cofactor	C10H12M1N5O7P1S3	136351798	135926548	metabolite incorrectly annotated
MAM02586	Nicotinate	C6H4O2N1	938	937	metabolite incorrectly annotated
MAM02889	L-Selenocysteine	C3H7O2N1S1	25076	6326983	metabolite incorrectly annotated
MAM02169	Indole-3-acetate	C10H8O2N1	802	801	metabolite incorrectly annotated
MAM10424	(4R)-4-Hydroxy-2-oxoglutarate	C5H6O6	440853	52921639	metabolite incorrectly annotated
MAM02943	Succinate	C4H4O4	1110	160419	metabolite incorrectly annotated
MAM03107	UDP-alpha-D-galactose	C15H22O17N2P2	23724458	18068	metabolite incorrectly annotated
MAM10420	Carnitine	C7H15N1O3	85	288	metabolite incorrectly annotated
MAM02999	2-Methylbut-2-enoyl-CoA	C26H38O17N7P3S1	6443760	45266534	metabolite incorrectly annotated
MAM00784	(S)-3-Hydroxyisobutyrate	C4H7O3	440873	18637352	metabolite incorrectly annotated
MAM10406	Glutamate	C5H9N1O4	611	33032	metabolite incorrectly annotated
MAM01132	2-(Formamido)-N1-(5'-phosphoribosyl)acetamidine	C8H15O8N3P1	5462266	440417	metabolite incorrectly annotated
MAM10361	Dihydroceramide	C19H38N1O3R1	11790213	16755624	metabolite incorrectly annotated
MAM02912	sn-Glycero-3-phosphocholine	C8H20O6N1P1	439285	657272	metabolite incorrectly annotated
MAM10332	3alpha,21-Dihydroxy-5beta-pregnane-11,20-dione	C21H32O4	440698	223684	metabolite incorrectly annotated
MAM10330	11-Dehydrocorticosterone	C21H28O4	6290	5311364	metabolite incorrectly annotated
MAM00408	17alpha-Hydroxypregnenolone	C21H32O3	440573	91451	metabolite incorrectly annotated
MAM00405	17alpha,20alpha-Dihydroxycholesterol	C27H46O3	21145112	5460687	metabolite incorrectly annotated
MAM00758	3alpha,7alpha-Dihydroxy-5beta-cholestanate	C27H45O4	440384	5284239	metabolite incorrectly annotated
MAM02963	Taurocholate	C26H45O7N1S1	46783527	6675	metabolite incorrectly annotated
MAM00968	4alpha-Methylzymosterol	C28H46O1	146035860	22212495	metabolite incorrectly annotated
MAM01575	cis,cis-3,6-Dodecadienoyl-CoA	C33H50O17N7P3S1	11966165	5280771	metabolite incorrectly annotated
MAM02949	Sulfite	O3S1	1100	1099	metabolite incorrectly annotated
MAM02751	Orthophosphate	H1O4P1	1004	1061	metabolite incorrectly annotated
MAM00671	2-Oxobutanoate	C4H5O3	58	3593277	metabolite incorrectly annotated
MAM00648	2-Hydroxybutanoic acid	C4H7O3	440864	11266	metabolite incorrectly annotated
MAM01045	5,10-Methylenetetrahydrofolate	C20H21O6N7	135398652	135400185	metabolite incorrectly annotated
MAM02552	NAD+	C21H26O14N7P2	5893	5892	metabolite incorrectly annotated
MAM00675	2-Phosphoglycolate	C2H2O6P1	529	24916760	metabolite incorrectly annotated
MAM10244	3-Deoxy-D-glycero-D-galacto-non-2-ulopyranosonate	C9H16O9	13991616	146037308	metabolite incorrectly annotated
MAM10235	Cellobiose	C12H22O11	439178	10712	metabolite incorrectly annotated
MAM10232	Melibiitol	C12H24O11	15559964	440655	metabolite incorrectly annotated
MAM10231	Epimelibiose	C12H22O11	46173743	440656	metabolite incorrectly annotated
MAM10224	D-Fructose	C6H12O6	439163	2723872	metabolite incorrectly annotated
MAM10226	2-Dehydro-3-deoxy-L-fuconate	C6H10O5	5459931	9548669	metabolite incorrectly annotated
MAM01842	D-Fructose 1-phosphate	C6H11O9P1	439394	65246	metabolite incorrectly annotated
MAM00639	2-Deoxy-D-ribose 1-phosphate	C5H9O7P1	5460448	439287	metabolite incorrectly annotated
MAM10218	Hydroquinone	C6H6O2	22493932	785	metabolite incorrectly annotated
MAM10217	Quinone	C6H4O2	135543624	4650	metabolite incorrectly annotated
MAM02819	Pyruvate	C3H3O3	1060	107735	metabolite incorrectly annotated
MAM03110	UDP-N-acetyl-D-galactosamine	C17H25O17N3P2	23724461	6419712	metabolite incorrectly annotated
MAM10076	N,N'-Diacetylchitobiosyldiphosphodolichol	C41H72N2O17P2	24892751	45266536	metabolite incorrectly annotated
MAM02819	pyruvate	C3H3O3	1060	107735	metabolite incorrectly annotated
MAM02403	L-lactate	C3H5O3	107689	5460161	metabolite incorrectly annotated
MAM01252	acetate	C2H3O2	176	175	metabolite incorrectly annotated
MAM01841	fructose-1,6-bisphosphate	C6H10O12P2	172313	10267	metabolite incorrectly annotated
MAM01845	fructose-6-phosphate	C6H11O9P	439160	69507	metabolite incorrectly annotated
MAM02445	maltodecaose	C60H102O51	53481573	14819046	metabolite incorrectly annotated
MAM01840	fructose	C6H12O6	439709	2723872	metabolite incorrectly annotated
MAM02450	maltose	C12H22O11	439186	6255	metabolite incorrectly annotated
MAM03107	UDP-galactose	C15H22N2O17P2	23724458	18068	metabolite incorrectly annotated
MAM02332	lactose	C12H22O11	440995	6134	metabolite incorrectly annotated
MAM01910	galactose	C6H12O6	439357	6036	metabolite incorrectly annotated
MAM01746	D-tagatose-6-phosphate	C6H11O9P	439396	124155	metabolite incorrectly annotated
MAM01745	D-tagatose	C6H12O6	92092	439312	metabolite incorrectly annotated
MAM01981	glyceraldehyde	C3H6O3	79014	751	metabolite incorrectly annotated
MAM01843	fructose-2,6-bisphosphate	C6H10O12P2	105021	9949812	metabolite incorrectly annotated
MAM01842	fructose-1-phosphate	C6H11O9P	439394	65246	metabolite incorrectly annotated
MAM02454	mannose-1-phosphate	C6H11O9P	439279	25245607	metabolite incorrectly annotated
MAM02425	L-xylulose	C5H10O5	439205	22253	metabolite incorrectly annotated
MAM01759	D-xylulose	C5H10O5	439204	5289590	metabolite incorrectly annotated
MAM02378	L-gulonate	C6H11O7	6857417	6857680	metabolite incorrectly annotated
MAM01684	D-glucuronate 1-phosphate	C6H8O10P	440650	439432	metabolite incorrectly annotated
MAM02329	lactaldehyde	C3H6O2	439231	855	metabolite incorrectly annotated
MAM02439	malate	C4H4O5	222656	160434	metabolite incorrectly annotated
MAM00900	3-oxopropanoate	C3H3O3	868	9543142	metabolite incorrectly annotated
MAM01253	acetoacetate	C4H5O3	96	6971017	metabolite incorrectly annotated
MAM02845	ribose-5-phosphate	C5H9O8P	439167	77982	metabolite incorrectly annotated
MAM02843	ribose	C5H10O5	5779	10975657	metabolite incorrectly annotated
MAM00640	2-deoxy-D-ribose-5-phosphate	C5H9O7P	439288	45934311	metabolite incorrectly annotated
MAM01862	fumarate	C4H2O4	444972	5460307	metabolite incorrectly annotated
MAM01963	glucosamine-6-phosphate	C6H13NO8P	440997	439217	metabolite incorrectly annotated
MAM01130	5-phosphoribosyl-4-carboxy-5-aminoimidazole	C9H11N3O9P	165388	1010	metabolite incorrectly annotated
MAM00266	10-formyl-THF	C20H21N7O7	135398556	135450591	metabolite incorrectly annotated
MAM00661	2-methyl-3-oxopropanoate	C4H5O3	296	21917715	metabolite incorrectly annotated
MAM02659	orotate	C5H3N2O4	967	1492348	metabolite incorrectly annotated
MAM00639	2-deoxy-D-ribose-1-phosphate	C5H9O7P	5460448	439287	metabolite incorrectly annotated
MAM00559	1-pyrroline-5-carboxylate	C5H6NO2	1196	440162	metabolite incorrectly annotated
MAM02943	succinate	C4H4O4	1110	160419	metabolite incorrectly annotated
MAM02942	succinate semialdehyde	C4H5O3	1112	9543238	metabolite incorrectly annotated
MAM02497	N-(omega)-hydroxyarginine	C6H15N4O3	123895	440849	metabolite incorrectly annotated
MAM02921	spermidine monoaldehyde 1	C7H18N2O	145925	19913541	metabolite incorrectly annotated
MAM02811	putreanine	C7H17N2O2	53477800	161506	metabolite incorrectly annotated
MAM02530	N-acetyl-L-alanine	C5H8NO3	132213	88064	metabolite incorrectly annotated
MAM00646	2-hydroxy-3-oxopropanoate	C3H3O4	1122	22134427	metabolite incorrectly annotated
MAM01930	gamma-L-glutamyl-L-alanine	C8H13N2O5	11183554	440103	metabolite incorrectly annotated
MAM02136	homoserine	C4H9NO3	12647	779	metabolite incorrectly annotated
MAM00631	2-aminoadipate 6-semialdehyde	C6H11NO3	207	160603	metabolite incorrectly annotated
MAM00556	1-piperideine-6-carboxylate	C6H8NO2	24771808	5460090	metabolite incorrectly annotated
MAM00789	3-hydroxy-N6,N6,N6-trimethyl-L-lysine	C9H20N2O3	132849242	439460	metabolite incorrectly annotated
MAM01922	gamma-butyrobetaine	C7H15NO2	134	725	metabolite incorrectly annotated
MAM00173	(S)-3-hydroxybutyryl-CoA	C25H38N7O18P3S	9543037	439419	metabolite incorrectly annotated
MAM02319	kynurenine	C10H12N2O3	161166	846	metabolite incorrectly annotated
MAM01837	formylglutathione	C11H16N3O7S	189122	44146201	metabolite incorrectly annotated
MAM02356	L-dopaquinone	C9H9NO4	439316	682	metabolite incorrectly annotated
MAM02480	methylmalonyl-CoA	C25H35N7O19P3S	11966111	123909	metabolite incorrectly annotated
MAM00824	3-methyl-2-oxobutyrate	C5H7O3	49	5204641	metabolite incorrectly annotated
MAM00784	3-hydroxyisobutyrate	C4H7O3	440873	11966314	metabolite incorrectly annotated
MAM00663	2-methylbutyryl-CoA	C26H40N7O17P3S	439371	11966141	metabolite incorrectly annotated
MAM00666	2-methylglutaconic acid	C6H6O4	193896	6368126	metabolite incorrectly annotated
MAM01698	dihydrobiopterin	C9H13N5O3	135398653	135398687	metabolite incorrectly annotated
MAM01108	5-hydroxy-N-formylkynurenine	C11H12N2O5	9548588	440744	metabolite incorrectly annotated
MAM01106	5-hydroxykynurenine	C10H12N2O4	9548587	440745	metabolite incorrectly annotated
MAM02873	salsoline	C11H16NO2	442356	46695	metabolite incorrectly annotated
MAM02876	salsolinol-1-carboxylate	C11H13NO4	100185	7055180	metabolite incorrectly annotated
MAM01655	dehydroascorbic acid	C6H5O6	210328	440667	metabolite incorrectly annotated
MAM03136	vanillylmandelate	C9H9O5	1245	23615482	metabolite incorrectly annotated
MAM00982	4-coumaroyl-CoA	C30H38N7O18P3S1	147899	6440013	metabolite incorrectly annotated
MAM00991	4-hydroxy-3-nitrophenylacetate	C8H5NO5	447364	42608427	metabolite incorrectly annotated
MAM01739	dopaminochrome	C8H7NO2	114683	170262	metabolite incorrectly annotated
MAM02946	sulfate	O4S	1118	1117	metabolite incorrectly annotated
MAM00736	3,5-diiodo-L-thyronine	C15H13I2NO4	67894139	92859	metabolite incorrectly annotated
MAM01134	5-S-cysteinyldopa	C12H16N2O6S	10663203	29719	metabolite incorrectly annotated
MAM01059	5,6-indolequinone-2-carboxylate	C9H4NO4	17796835	46173450	metabolite incorrectly annotated
MAM01115	5-methyl-THF	C20H24N7O6	135398561	135483998	metabolite incorrectly annotated
MAM02540	N-acetylmethionine	C7H12NO3S	6180	448580	metabolite incorrectly annotated
MAM02043	H2S2O3	HO3S2	439208	24478	metabolite incorrectly annotated
MAM02949	sulfite	O3S	1100	1099	metabolite incorrectly annotated
MAM02986	thiocyanate	CNS	781	9322	metabolite incorrectly annotated
MAM02152	hydroxymethylglutathione	C11H18N3O7S	447123	87185017	metabolite incorrectly annotated
MAM00760	3-amino-propanal	C3H8NO	75	21286229	metabolite incorrectly annotated
MAM02886	selenide	HSe	533	107674	metabolite incorrectly annotated
MAM02889	selenocysteine	C3H7NO2Se	25076	6326983	metabolite incorrectly annotated
MAM02888	selenocystathionine	C7H14N2O4Se	441455	98223	metabolite incorrectly annotated
MAM02881	se-adenosyl-L-selenohomocysteine	C14H20N6O5Se	16682731	446317	metabolite incorrectly annotated
MAM02891	selenomethionine	C5H11NO2Se	105024	15103	metabolite incorrectly annotated
MAM02469	methaneselenol	CH4Se	440764	6327000	metabolite incorrectly annotated
MAM01101	5-guanidino-2-oxopentanoate	C6H11N3O3	558	5459924	metabolite incorrectly annotated
MAM00785	3-hydroxyisobutyryl-CoA	C25H38N7O18P3S	45259165	440205	metabolite incorrectly annotated
MAM00827	3-methylglutaconyl-CoA	C27H37N7O19P3S	71448892	5462214	metabolite incorrectly annotated
MAM02527	N-acetylglucosamine	C8H15NO6	439174	24139	metabolite incorrectly annotated
MAM00946	4,6-dideoxy-4-oxo-dTDP-D-glucose	C16H22N2O15P2	443496	439292	metabolite incorrectly annotated
MAM01749	dTDP-6-deoxy-L-mannose	C16H24N2O15P2	439975	121966	metabolite incorrectly annotated
MAM01706	dimethylallyl-PP	C5H9O7P2	647	15983958	metabolite incorrectly annotated
MAM02579	NH4+	H4N	222	223	metabolite incorrectly annotated
MAM02192	itaconyl-CoA	C26H35N7O19P3S	439254	11966125	metabolite incorrectly annotated
MAM00084	(3S)-citramalyl-CoA	C26H37N7O20P3S	53477827	11966212	metabolite incorrectly annotated
MAM02466	mesaconyl-CoA	C26H35N7O19P3S	5280895	11966166	metabolite incorrectly annotated
MAM01587	citrate	C6H5O7	311	31348	metabolite incorrectly annotated
MAM01760	D-xylulose-1-phosphate	C5H9O8P	14844436	151020	metabolite incorrectly annotated
MAM02661	oxalate	C2O4	971	71081	metabolite incorrectly annotated
MAM01410	butyrate	C4H7O2	264	104775	metabolite incorrectly annotated
MAM02694	pentanoyl-CoA	C26H40N7O17P3S	439337	11966122	metabolite incorrectly annotated
MAM02107	heptanoyl-CoA	C28H44N7O17P3S	53481563	11966235	metabolite incorrectly annotated
MAM02616	nonanoyl-CoA	C30H48N7O17P3S	439607	193520	metabolite incorrectly annotated
MAM03116	undecanoyl-CoA	C32H52N7O17P3S	53481608	86289265	metabolite incorrectly annotated
MAM00128	(9E)-tetradecenoic acid	C14H25O2	68344	5312402	metabolite incorrectly annotated
MAM02938	stearate	C18H35O2	5281	3033836	metabolite incorrectly annotated
MAM01586	cis-vaccenoyl-CoA	C39H64N7O17P3S	53477847	71668356	metabolite incorrectly annotated
MAM01778	elaidate	C18H33O2	445639	5461071	metabolite incorrectly annotated
MAM00104	(6Z,9Z)-octadecadienoic acid	C18H31O2	5282457	5312483	metabolite incorrectly annotated
MAM01725	docosanoyl-CoA	C43H74N7O17P3S	53481548	168166	metabolite incorrectly annotated
MAM02385	lignocerate	C24H47O2	11197	5461021	metabolite incorrectly annotated
MAM00025	(15Z)-tetracosenoyl-CoA	C45H76N7O17P3S	24892792	71448926	metabolite incorrectly annotated
MAM00108	(6Z,9Z,12Z,15Z)-octadecatetraenoyl-CoA	C39H58N7O17P3S	23724640	56928001	metabolite incorrectly annotated
MAM00125	(8Z,11Z,14Z,17Z)-eicosatetraenoyl-CoA	C41H62N7O17P3S	23724641	56928013	metabolite incorrectly annotated
MAM00103	(5Z,8Z,11Z,14Z,17Z)-eicosapentaenoyl-CoA	C41H60N7O17P3S	52922050	56927904	metabolite incorrectly annotated
MAM00121	(7Z,10Z,13Z,16Z,19Z)-docosapentaenoyl-CoA	C43H64N7O17P3S	53477812	56928012	metabolite incorrectly annotated
MAM00134	(9Z,12Z,15Z,18Z,21Z)-tetracosapentaenoyl-CoA	C45H68N7O17P3S	23724644	56928006	metabolite incorrectly annotated
MAM00113	(6Z,9Z,12Z,15Z,18Z,21Z)-tetracosahexaenoyl-CoA	C45H66N7O17P3S	53477806	56927909	metabolite incorrectly annotated
MAM00341	13,16,19-docosatrienoic acid	C22H37O2	5312557	5312556	metabolite incorrectly annotated
MAM01932	gamma-linolenate	C18H29O2	5280933	5461003	metabolite incorrectly annotated
MAM01697	dihomo-gamma-linolenoyl-CoA	C41H64N7O17P3S	11966190	157010222	metabolite incorrectly annotated
MAM00131	(9Z,12Z,15Z,18Z)-tetracosatetraenoyl-CoA	C45H70N7O17P3S	53477846	56928014	metabolite incorrectly annotated
MAM00110	(6Z,9Z,12Z,15Z,18Z)-tetracosapentaenoyl-CoA	C45H68N7O17P3S	23724649	56927911	metabolite incorrectly annotated
MAM00093	(4Z,7Z,10Z,13Z,16Z)-docosapentaenoyl-CoA	C43H64N7O17P3S	23724650	71448905	metabolite incorrectly annotated
MAM00890	3-oxooctadecanoyl-CoA	C39H64N7O18P3S	22833663	22833664	metabolite incorrectly annotated
MAM00298	11-HpODE	C18H31O4	5230520	5281026	metabolite incorrectly annotated
MAM00314	12,13-hydroxyoctadec-9(z)-enoate	C18H33O4	10236635	25320870	metabolite incorrectly annotated
MAM01664	delta2-THA-CoA	C45H64N7O17P3S	53477810	70678741	metabolite incorrectly annotated
MAM01039	5(S)-HEPE	C20H29O3	1766	5283193	metabolite incorrectly annotated
MAM00373	15(R)-HEPE	C20H29O3	53480357	52921892	metabolite incorrectly annotated
MAM02716	PGH3	C20H29O5	53481592	101600091	metabolite incorrectly annotated
MAM00270	10-HETE	C20H31O3	5283157	53481450	metabolite incorrectly annotated
MAM00279	11,12-EET	C20H31O3	5353269	5283204	metabolite incorrectly annotated
MAM01126	5-oxo-ETE	C20H29O3	1831	5283159	metabolite incorrectly annotated
MAM01047	5,12,20-TriHETE	C20H31O5	1589	6438337	metabolite incorrectly annotated
MAM00374	15(R)-HETE	C20H31O3	3246888	1436	metabolite incorrectly annotated
MAM00386	15-epi-lipoxin A4	C20H31O5	3934	9841438	metabolite incorrectly annotated
MAM00365	14,15-DiHETE	C20H31O4	188277	16061119	metabolite incorrectly annotated
MAM00307	12(S)-HETE	C20H31O3	5312983	5283155	metabolite incorrectly annotated
MAM02096	hepoxilin A3	C20H31O4	21158465	5283211	metabolite incorrectly annotated
MAM03055	trioxilin A3	C20H33O5	46878369	5283208	metabolite incorrectly annotated
MAM00318	12,20-diHETE	C20H31O4	1412	44306544	metabolite incorrectly annotated
MAM02369	leukotriene E4	C23H36NO5S	5280749	5280879	metabolite incorrectly annotated
MAM00331	12-oxo-20-hydroxy-LTB4	C20H29O5	53481459	122164882	metabolite incorrectly annotated
MAM00600	20-oxo-LTB4	C20H29O5	3081088	6449839	metabolite incorrectly annotated
MAM00588	20-dihydroxy-LTB4	C20H31O6	53481509	122164850	metabolite incorrectly annotated
MAM00602	20-trihydroxy-LTB4	C20H31O7	53481513	122164846	metabolite incorrectly annotated
MAM00257	10,11-dihydro-LTB4	C20H33O4	53481449	6439070	metabolite incorrectly annotated
MAM00256	10,11-dihydro-20-trihydroxy-LTB4	C20H33O7	53481448	122164878	metabolite incorrectly annotated
MAM00421	18-CoA-18-oxo-dinor-LTB4	C39H55N7O21P3S	53481490	76043774	metabolite incorrectly annotated
MAM00601	20-oxo-LTE4	C23H34NO6S	53481512	122164844	metabolite incorrectly annotated
MAM00027	(18E)-20-oxo-20-CoA-LTE4	C44H62N8O22P3S2	53481494	134159835	metabolite incorrectly annotated
MAM00401	16e-18-oxo-18-CoA-dinor-LTE4	C42H60N8O22P3S2	53481482	134159830	metabolite incorrectly annotated
MAM00398	16,18-oxo-18-CoA-dinor-LTE4	C42H60N8O23P3S2	53481480	134159829	metabolite incorrectly annotated
MAM00015	(13E)-tetranor-16-oxo-16-CoA-LTE4	C40H56N8O22P3S2	53481473	134159827	metabolite incorrectly annotated
MAM01833	formate	CH1O2	284	283	metabolite incorrectly annotated
MAM02657	O-propanoylcarnitine	C10H19NO4	107738	188824	metabolite incorrectly annotated
MAM02676	palmitoleoyl-carnitine	C23H43NO4	11953816	129849228	metabolite incorrectly annotated
MAM02940	stearoylcarnitine	C25H49NO4	6426855	52922056	metabolite incorrectly annotated
MAM00057	(2E)-octadecenoyl-CoA	C39H64N7O17P3S	53477850	24906330	metabolite incorrectly annotated
MAM00051	(2E)-hexadecenoyl-CoA	C37H60N7O17P3S	25271599	5280766	metabolite incorrectly annotated
MAM00042	(2E)-dodecenoyl-CoA	C33H52N7O17P3S	11966110	5280578	metabolite incorrectly annotated
MAM00088	(3Z)-dodecenoyl-CoA	C33H52N7O17P3S	16061154	11966217	metabolite incorrectly annotated
MAM00177	(S)-3-hydroxypalmitoleoyl-CoA	C37H60N7O18P3S	53481439	134159825	metabolite incorrectly annotated
MAM00655	2-hydroxyphytanoyl-CoA	C41H70N7O18P3S	11966142	441263	metabolite incorrectly annotated
MAM00813	3-ketopristanoyl-CoA	C40H66N7O18P3S	441253	11966108	metabolite incorrectly annotated
MAM00080	(2S,6R,10R)-trimethyl-hendecanoyl-CoA	C35H58N7O17P3S	53481419	76043716	metabolite incorrectly annotated
MAM00083	(3S)-3-hydroxylinoleoyl-CoA	C39H62N7O18P3S	53481430	134159822	metabolite incorrectly annotated
MAM00081	(3S)-3-hydroxy-cis,cis-palmito-7,10-dienoyl-CoA	C37H58N7O18P3S	53481423	134159819	metabolite incorrectly annotated
MAM01575	cis,cis-3,6-dodecadienoyl-CoA	C33H50N7O17P3S	11966165	5280771	metabolite incorrectly annotated
MAM00082	(3S)-3-hydroxydodec-cis-6-enoyl-CoA	C33H52N7O18P3S	53481428	134159821	metabolite incorrectly annotated
MAM00678	2-trans-4-cis-decadienoyl-CoA	C31H46N7O17P3S	22833562	6444117	metabolite incorrectly annotated
MAM02744	phylloquinone	C31H46O2	5280483	5284607	metabolite incorrectly annotated
MAM00749	3alpha,7alpha,12alpha-trihydroxy-5beta-cholest-24-enoyl-CoA	C48H74N7O20P3S	46224544	5280797	metabolite incorrectly annotated
MAM00036	(24R,25R)3alpha,7alpha,12alpha,24-tetrahydroxy-5beta-cholestanoyl-CoA	C48H76N7O21P3S	46224537		metabolite incorrectly annotated
MAM00748	3alpha,7alpha,12alpha-trihydroxy-5beta-24-oxocholestanoyl-CoA	C48H74N7O21P3S	25195379	440690	metabolite incorrectly annotated
MAM00605	21-hydroxypregnenolone	C21H32O3	150891	247020	metabolite incorrectly annotated
MAM00408	17alpha-hydroxypregnenolone	C21H32O3	440573	91451	metabolite incorrectly annotated
MAM00407	17alpha-hydroxypregnenolone sulfate	C21H31O6S	152971	644042	metabolite incorrectly annotated
MAM00167	(R)-mevalonate	C6H11O4	439230	5288798	metabolite incorrectly annotated
MAM00955	4alpha-carboxy-5alpha-cholesta-8,24-dien-3beta-ol	C28H44O3	22298944	42608397	metabolite incorrectly annotated
MAM01066	5alpha-cholesta-7,24-dien-3beta-ol	C27H44O	440670	5459827	metabolite incorrectly annotated
MAM00943	4,4-dimethyl-5alpha-cholesta-8-en-3-beta-ol	C29H50O	23724604	18770314	metabolite incorrectly annotated
MAM01011	4-methoxy-17beta-estradiol	C19H26O3	29983092	68578	metabolite incorrectly annotated
MAM01000	4-hydroxyestrone	C18H22O3	53477797	9971251	metabolite incorrectly annotated
MAM01793	estrone-3,4-quinone	C18H20O3	114862	53481560	metabolite incorrectly annotated
MAM00986	4-hydroxy-17beta-estradiol	C18H24O3	44348689	5282360	metabolite incorrectly annotated
MAM02810	psychosine	C24H48NO7	22833541	5280458	metabolite incorrectly annotated
MAM02795	prostaglandin I2	C20H31O5	5280427	5282411	metabolite incorrectly annotated
MAM02788	prostaglandin F1alpha	C20H35O5	105061	5280939	metabolite incorrectly annotated
MAM00308	12(S)-HHT	C17H27O3	182416	5283141	metabolite incorrectly annotated
MAM00534	1-lyso-2-arachidonoyl-phosphatidate	C23H37O7P	53481443	134159826	metabolite incorrectly annotated
MAM02777	prostaglandin A2	C20H29O4	22833602	5280880	metabolite incorrectly annotated
MAM01662	delta-12-prostaglandin J2	C20H29O4	114678	5280885	metabolite incorrectly annotated
MAM01766	ecgonine	C9H14NO3	443003	91460	metabolite incorrectly annotated
MAM02963	taurocholate	C26H45NO7S	46783527	6675	metabolite incorrectly annotated
MAM00758	3alpha,7alpha-dihydroxy-5beta-cholestanate	C27H45O4	440384	5284239	metabolite incorrectly annotated
MAM00755	3alpha,7alpha-dihydroxy-5beta-cholest-24-enoyl-CoA	C48H74N7O19P3S	71448894	5280796	metabolite incorrectly annotated
MAM00754	3alpha,7alpha-dihydroxy-24-oxo-5beta-cholestanoyl coa	C48H74N7O20P3S	46224539	5118587	metabolite incorrectly annotated
MAM00978	4-cholesten-7alpha,24(S)-diol-3-one	C27H44O3	24755589	56927970	metabolite incorrectly annotated
MAM01086	5beta-cholestane-3alpha,7alpha,12alpha,24r,25-pentol	C27H48O5	21252253	13887009	metabolite incorrectly annotated
MAM00745	3alpha,12alpha-dihydroxy-5beta-cholanate	C24H39O4	222528	9548661	metabolite incorrectly annotated
MAM02402	lithocholate	C24H39O3	11740284	9903	metabolite incorrectly annotated
MAM00918	3-sulfinoalanine	C3H5NO4S	1549098	109	metabolite incorrectly annotated
MAM02173	inositol-1-phosphate	C6H11O9P	107737	440194	metabolite incorrectly annotated
MAM02978	tetrahydrobiopterin	C9H15N5O3	135398654	135402045	metabolite incorrectly annotated
MAM01044	5,10-methenyl-THF	C20H20N7O6	135398657	135450599	metabolite incorrectly annotated
MAM01400	biocytin	C16H28N4O4S	440721	83814	metabolite incorrectly annotated
MAM01230	9-cis-retinal	C20H28O	638015	6436082	metabolite incorrectly annotated
MAM01231	9-cis-retinoate	C20H27O2	449171	7364357	metabolite incorrectly annotated
MAM00350	13-cis-retinoate	C20H27O2	5282379	7048538	metabolite incorrectly annotated
MAM01026	4-oxo-13-cis-retinoate	C20H27O3	104857	9995780	metabolite incorrectly annotated
MAM00965	4alpha-hydroxytetrahydrobiopterin	C9H15N5O4	129803	135476770	metabolite incorrectly annotated
MAM00035	(24R)-24,25-dihydroxycalciol	C27H44O3	5281059	5283748	metabolite incorrectly annotated
MAM01416	calcitetrol	C27H44O4	6446280	9910685	metabolite incorrectly annotated
MAM01923	gamma-carboxyethyl-hydroxychroman	C15H19O4	133098	129724751	metabolite incorrectly annotated
MAM00360	13-hydroxy-gamma-tocopherol	C28H48O3	53481467	90659907	metabolite incorrectly annotated
MAM00032	(1R,2S)-naphthalene 1,2-oxide	C10H8O	108063	155957	metabolite incorrectly annotated
MAM01442	chloride	Cl	24526	312	metabolite incorrectly annotated
MAM01768	edaravone	C10H10N2O	70335	4021	metabolite incorrectly annotated
MAM02386	limonene	C10H16	439250	22311	metabolite incorrectly annotated
MAM02156	hypochlorite	ClHO	24341	61739	metabolite incorrectly annotated
MAM02591	nitryl-chloride	ClNO2	13932711	11984615	metabolite incorrectly annotated
MAM02573	neurotensin	C78H122N21O20	25078013	25077406	metabolite incorrectly annotated
MAM02568	neuromedin B	C52H74N15O12S	53481579	6324606	metabolite incorrectly annotated
MAM02916	somatostatin	C77H108N18O19S2	44291156	16129706	metabolite incorrectly annotated
MAM02551	N-acetyl-seryl-aspartyl-lysyl-proline	C20H32N5O9	14181658	65938	metabolite incorrectly annotated
MAM01348	apelin-13	C69H114N23O16S	53481538	25078060	metabolite incorrectly annotated
MAM01713	dithiothreitol	C4H10O2S2	439196	446094	metabolite incorrectly annotated
MAM02537	N-acetyl-L-glutamate-5-phosphate	C7H9NO8P	440236	49791951	metabolite incorrectly annotated
MAM02628	N-trimethyl-2-aminoethylphosphonate	C5H13NO3P	151927	1014	metabolite incorrectly annotated
MAM03031	trans-2-methyl-5-isopropylhexa-2,5-dienoyl-CoA	C31H46N7O17P3S	53477851	5281997	metabolite incorrectly annotated
MAM01579	cis-2-methyl-5-isopropylhexa-2,5-dienoyl-CoA	C31H46N7O17P3S	53477855	11953968	metabolite incorrectly annotated
MAM00994	4-hydroxy-all-trans-retinyl-acetate	C22H32O3	54359871	131769827	metabolite incorrectly annotated
MAM01830	folate	C19H18N7O6	6037	135398658	metabolite incorrectly annotated
MAM02965	taurolithocholate	C26H44NO5S	53477716	439763	metabolite incorrectly annotated
MAM02995	thromboxane B2	C20H33O6	41063	5283137	metabolite incorrectly annotated
MAM02779	prostaglandin B2	C20H29O4	5288144	5280881	metabolite incorrectly annotated
MAM02781	prostaglandin C2	C20H29O4	440858	5280882	metabolite incorrectly annotated
MAM02784	prostaglandin D3	C20H29O5	656745	5282260	metabolite incorrectly annotated
MAM02885	selenate	O4Se	1089	26473	metabolite incorrectly annotated
MAM00580	20alpha-hydroxy-4-pregnen-3-one	C21H32O2	92747	8956	metabolite incorrectly annotated
MAM02931	sphingosylphosphorylcholine	C23H50N2O5P	5311445	9847290	metabolite incorrectly annotated
MAM00002	(+)-alpha-pinene	C10H16	6654	82227	metabolite incorrectly annotated
MAM00403	16-hydroxyhexadecanoic acid	C16H31O3	7058075	10466	metabolite incorrectly annotated
MAM00771	3-deoxy-D-glycero-D-galacto-2-nonulosonic acid	C9H15O9	22833524	13991616	metabolite incorrectly annotated
MAM02440	malonate	C3H2O4	867	9084	metabolite incorrectly annotated
MAM00367	14-demethyllanosterol	C29H48O	440559	165609	metabolite incorrectly annotated
MAM01232	9-cis-retinol	C20H30O	445354	9947823	metabolite incorrectly annotated
MAM00610	24-hydroxycholesterol	C27H46O2	121948	12302757	metabolite incorrectly annotated
MAM00053	(2E)-hexenoyl-CoA	C27H40N7O17P3S	11966204	52921640	metabolite incorrectly annotated
MAM03525	Cyanate	CNO	540	105034	metabolite incorrectly annotated
MAM00623	26-hydroxycholesterol	C27H46O2	123976	99470	metabolite incorrectly annotated
MAM03375	L-Alanyl-L-Leucine	C9H18N2O3	6992388	96801	metabolite incorrectly annotated
MAM03374	L-Leucyl-L-Serine	C9H18N2O4	40489070	6992130	metabolite incorrectly annotated
MAM01836	formyl-CoA	C22H32N7O17P3S	439313	3082032	metabolite incorrectly annotated
MAM03405	Acrylate	C3H3O2	6581	25188	metabolite incorrectly annotated
MAM03219	3-Hydroxyhexadecanoylcarnitine	C23H45NO5	53481691	71464553	metabolite incorrectly annotated
MAM03496	Tiglyl Carnitine	C12H21NO4	22833596	91825636	metabolite incorrectly annotated
MAM03896	L-Prolinylglycine	C7H12N2O3	6426709	45479568	metabolite incorrectly annotated
MAM00830	3-O-methyldopa	C10H13NO4	1670	9307	metabolite incorrectly annotated
MAM00378	15(S)-HETrE	C20H33O3	1437	5283145	metabolite incorrectly annotated
MAM03815	1-Myristoylglycerophosphocholine	C22H47NO7P	53480465	460604	metabolite incorrectly annotated
MAM02622	normetanephrine	C9H14NO3	688100	1237	metabolite incorrectly annotated
MAM03626	Glycylleucine	C8H16N2O3	92843	102468	metabolite incorrectly annotated
MAM03590	2-Trans,6-Trans,10-Trans-Geranylgeranyl Diphosphate	C20H33O7P2	735	44...(24,25)27-28(21,22)23/h9,11,13,15H,6-8,10,12,14,16H2,1-5H3,(H,24,25)(H2,21,22,23)/b18-11+,19-13+,20-15+	metabolite incorrectly annotated
MAM10032	tauro-beta-muricholic acid	C26H44NO7S	21124703	168408	metabolite incorrectly annotated
MAM10590	Acetylhydrazine	C2H6N2O1	14039	14039	metabolite correctly annotated
MAM10589	N-Acetylisoniazid	C8H9N3O2	71602	71602	metabolite correctly annotated
MAM10621	Isonicotinic acid	C6H5N1O2	5922	5922	metabolite correctly annotated
MAM10588	Isoniazid	C6H7N3O1	3767	3767	metabolite correctly annotated
MAM10617	Isonicotinoyl radical	C6H4N1O1	12594999	12594999	metabolite correctly annotated
MAM10618	Diimine	H2N2	123195	123195	metabolite correctly annotated
MAM02041	Hydrogen peroxide	H2O2	784	784	metabolite correctly annotated
MAM10616	5-Fluorodeoxyuridine triphosphate	C9F1H14N2O14P3	503023	503023	metabolite correctly annotated
MAM10613	5-Fluorodeoxyuridine diphosphate	C9F1H13N2O11P2	53882537	53882537	metabolite correctly annotated
MAM10599	5-Fluorodeoxyuridine monophosphate	C9F1H12N2O8P1	8642	8642	metabolite correctly annotated
MAM10614	5-Fluorouridine diphosphate	C9F1H13N2O12P2	10432343	10432343	metabolite correctly annotated
MAM10615	5-Fluorouridine triphosphate	C9F1H14N2O15P3	10255482	10255482	metabolite correctly annotated
MAM10580	6-Thioinosine-5'-monophosphate	C10H13N4O7P1S1	3034391	3034391	metabolite correctly annotated
MAM10592	5-FU	C4F1H3N2O2	3385	3385	metabolite correctly annotated
MAM10579	6-Mercaptopurine	C5H4N4S1	667490	667490	metabolite correctly annotated
MAM10584	Thioguanine	C5H5N5S1	2723601	2723601	metabolite correctly annotated
MAM10562	Felbamate	C11H14N2O4	3331	3331	metabolite correctly annotated
MAM10556	Citalopram	C20F1H21N2O1	2771	2771	metabolite correctly annotated
MAM10554	Carbamazepine	C15H12N2O1	2554	2554	metabolite correctly annotated
MAM10555	Carbamazepine-10,11-epoxide	C15H12N2O2	2555	2555	metabolite correctly annotated
MAM10550	Methadone	C21H27N1O1	4095	4095	metabolite correctly annotated
MAM10546	Morphine	C17H19N1O3	5288826	5288826	metabolite correctly annotated
MAM10547	Codeine	C18H21N1O3	5284371	5284371	metabolite correctly annotated
MAM10543	Aldophosphamide	C8H15N2O3P1	107744	107744	metabolite correctly annotated
MAM10544	4-Glutathionyl cyclophosphamide	C18H30N5O8P1S1	443288	443288	metabolite correctly annotated
MAM10542	Chloroacetaldehyde	C3H3O1	33	33	metabolite correctly annotated
MAM10538	Ifosfamide	C8H15N2O2P1	3690	3690	metabolite correctly annotated
MAM10536	4-Hydroxycyclophosphamide	C8H15N2O3P1	99735	99735	metabolite correctly annotated
MAM10537	4-Ketocyclophosphamide	C8H13N2O3P1	33676	33676	metabolite correctly annotated
MAM10533	Lidocaine	C14H22N2O1	3676	3676	metabolite correctly annotated
MAM10531	Hydroxytamoxifen	C26H29N1O2	449459	449459	metabolite correctly annotated
MAM10527	Tamoxifen	C26H29N1O1	2733526	2733526	metabolite correctly annotated
MAM10524	Caffeine	C8H10N4O2	2519	2519	metabolite correctly annotated
MAM10518	Theobromine	C7H8N4O2	5429	5429	metabolite correctly annotated
MAM10513	ditrans,polycis-Polyprenyl diphosphate	C25H44O7P2	24892764	24892764	metabolite correctly annotated
MAM10512	Geranylgeranyl diphosphate	C20H36O7P2	447277	447277	metabolite correctly annotated
MAM10510	Vitamin K1 epoxide	C31H46O3	5280845	5280845	metabolite correctly annotated
MAM10508	2,3-Epoxymenaquinone	C21H24O3	71448979	71448979	metabolite correctly annotated
MAM10507	Menaquinol	C16H18O2	5280839	5280839	metabolite correctly annotated
MAM02040	H2O	H2O1	962	962	metabolite correctly annotated
MAM01604	Coproporphyrin III	C36H34O8N4	114935	114935	metabolite correctly annotated
MAM10488	Cob(I)yrinate a,c diamide	C46H62N6O12	23724496	23724496	metabolite correctly annotated
MAM018061	trans,trans-Farnesyl diphosphate	C15H25O7P2	445713	445713	metabolite correctly annotated
MAM01115	5-Methyltetrahydrofolate	C20H24O6N7	135398561	135398561	metabolite correctly annotated
MAM10473	Sepiapterin	C9H11N5O3	135398579	135398579	metabolite correctly annotated
MAM01334	AMP	C10H12O7N5P1	6083	6083	metabolite correctly annotated
MAM10471	Molybdoenzyme molybdenum cofactor	C10H12M1N5O8P1S2	136033744	136033744	metabolite correctly annotated
MAM02488	Molybdopterin	C10H12O6N5P1S2	135398581	135398581	metabolite correctly annotated
MAM10466	(8S)-3',8-Cyclo-7,8-dihydroguanosine 5'-triphosphate	C10H16N5O14P3	135921687	135921687	metabolite correctly annotated
MAM02039	H+	H1	1038	1038	metabolite correctly annotated
MAM10465	Dihydropteroate	C14H14N6O3	135398662	135398662	metabolite correctly annotated
MAM10464	THF-L-glutamate	C24H30N8O9	135438602	135438602	metabolite correctly annotated
MAM01402	Biotinyl-5'-AMP	C20H27O9N7P1S1	5326875	5326875	metabolite correctly annotated
MAM01401	Biotin	C10H15O3N2S1	171548	171548	metabolite correctly annotated
MAM02741	Pantetheine 4'-phosphate	C11H21O7N2P1S1	115254	115254	metabolite correctly annotated
MAM02554	NADP+	C21H25O17N7P3	5886	5886	metabolite correctly annotated
MAM02583	Nicotinamide	C6H6O1N2	936	936	metabolite correctly annotated
MAM01288	ADP-ribose	C15H21O14N5P2	445794	445794	metabolite correctly annotated
MAM02582	Nicotinamide-beta-riboside	C11H15O5N2	439924	439924	metabolite correctly annotated
MAM02584	Nicotinate D-ribonucleoside	C11H13O6N1	161234	161234	metabolite correctly annotated
MAM02585	Nicotinate D-ribonucleotide	C11H12O9N1P1	121992	121992	metabolite correctly annotated
MAM01646	Deamino-NAD+	C21H24O15N6P2	165491	165491	metabolite correctly annotated
MAM02817	Pyridoxine	C8H11O3N1	1054	1054	metabolite correctly annotated
MAM02813	Pyridoxal	C8H9O3N1	1050	1050	metabolite correctly annotated
MAM02815	Pyridoxamine	C8H13O2N2	1052	1052	metabolite correctly annotated
MAM02814	Pyridoxal phosphate	C8H8O6N1P1	1051	1051	metabolite correctly annotated
MAM02630	Oxygen	O2	977	977	metabolite correctly annotated
MAM02818	Pyridoxine phosphate	C8H10O6N1P1	1055	1055	metabolite correctly annotated
MAM10447	2-Oxo-3-hydroxy-4-phosphobutanoate	C4H7O8P1	21145142	21145142	metabolite correctly annotated
MAM02842	Riboflavin	C17H20O6N4	493570	493570	metabolite correctly annotated
MAM01828	FMN	C17H19O9N4P1	643976	643976	metabolite correctly annotated
MAM10445	Reduced riboflavin	C17H22N4O6	14080393	14080393	metabolite correctly annotated
MAM02982	Thiamine	C12H17O1N4S1	1130	1130	metabolite correctly annotated
MAM02888	L-Selenocystathionine	C7H14O4N2S1	441455	441455	metabolite correctly annotated
MAM01016	4-Methylthio-2-oxobutanoic acid	C5H7O3S1	473	473	metabolite correctly annotated
MAM10436	Methylselenopyruvate	C4H6O3S1	53297415	53297415	metabolite correctly annotated
MAM02886	Hydrogen selenide	H1S1	533	533	metabolite correctly annotated
MAM10433	5-L-Glutamyl-taurine	C7H14N2O6S1	68759	68759	metabolite correctly annotated
MAM02961	Taurine	C2H7O3N1S1	1123	1123	metabolite correctly annotated
MAM00760	3-Aminopropanal	C3H8O1N1	75	75	metabolite correctly annotated
MAM00248	1,3-Diaminopropane	C3H12N2	428	428	metabolite correctly annotated
MAM01370	L-Aspartate	C4H6O4N1	5960	5960	metabolite correctly annotated
MAM01383	beta-Alanine	C3H7O2N1	239	239	metabolite correctly annotated
MAM10430	beta-Alanyl-L-arginine	C9H19N5O3	440637	440637	metabolite correctly annotated
MAM02168	Indole-3-acetaldehyde	C10H9O1N1	800	800	metabolite correctly annotated
MAM03088	Tryptamine	C10H13N2	1150	1150	metabolite correctly annotated
MAM01161	6-Hydroxymelatonin	C13H16O3N2	1864	1864	metabolite correctly annotated
MAM02371	L-Formylkynurenine	C11H12O4N2	439788	439788	metabolite correctly annotated
MAM02719	Phenylacetaldehyde	C8H8O1	998	998	metabolite correctly annotated
MAM02718	Phenethylamine	C8H12N1	1001	1001	metabolite correctly annotated
MAM01002	4-Hydroxyphenylacetaldehyde	C8H8O2	440113	440113	metabolite correctly annotated
MAM03099	Tyramine	C8H12O1N1	5610	5610	metabolite correctly annotated
MAM10428	3-Fumarylpyruvate	C7H6O6	5280525	5280525	metabolite correctly annotated
MAM00821	3-Methoxytyramine	C9H14O2N1	1669	1669	metabolite correctly annotated
MAM00728	3,4-Dihydroxyphenylacetaldehyde	C8H8O3	119219	119219	metabolite correctly annotated
MAM02137	Homovanillate	C9H9O4	1738	1738	metabolite correctly annotated
MAM00729	3,4-Dihydroxyphenylacetate	C8H7O4	547	547	metabolite correctly annotated
MAM02489	Monodehydroascorbate	C6H6O6	5483640	5483640	metabolite correctly annotated
MAM00730	3,4-Dihydroxyphenylethyleneglycol	C8H10O4	91528	91528	metabolite correctly annotated
MAM00819	3-Methoxy-4-hydroxyphenylethyleneglycol	C9H12O4	10805	10805	metabolite correctly annotated
MAM03136	3-Methoxy-4-hydroxymandelate	C9H9O5	1245	1245	metabolite correctly annotated
MAM00727	3,4-Dihydroxymandelate	C8H7O5	85782	85782	metabolite correctly annotated
MAM01290	L-Adrenaline	C9H14O3N1	5816	5816	metabolite correctly annotated
MAM10427	N-Formyl-L-aspartate	C5H7N1O5	88052	88052	metabolite correctly annotated
MAM02165	Imidazole-4-acetaldehyde	C5H6O1N2	150841	150841	metabolite correctly annotated
MAM02124	Histamine	C5H10N3	774	774	metabolite correctly annotated
MAM02476	Methylimidazole acetaldehyde	C6H8O1N2	193545	193545	metabolite correctly annotated
MAM02166	Imidazole-4-acetate	C5H5O2N2	96215	96215	metabolite correctly annotated
MAM10426	beta-Alanyl-N(pi)-methyl-L-histidine	C10H16N4O3	112072	112072	metabolite correctly annotated
MAM01099	5-Formiminotetrahydrofolate	C20H22O6N8	135398659	135398659	metabolite correctly annotated
MAM02327	L-4-Hydroxyglutamate semialdehyde	C5H9O4N1	440851	440851	metabolite correctly annotated
MAM02923	Spermidine	C7H22N3	1102	1102	metabolite correctly annotated
MAM02497	N(omega)-Hydroxyarginine	C6H15O3N4	123895	123895	metabolite correctly annotated
MAM02555	NADPH	C21H26O17N7P3	5884	5884	metabolite correctly annotated
MAM02322	L-2-Aminoadipate	C6H10O4N1	92136	92136	metabolite correctly annotated
MAM02871	S-Adenosyl-L-homocysteine	C14H20O5N6S1	439155	439155	metabolite correctly annotated
MAM02877	S-Adenosyl-L-methionine	C15H23O5N6S1	34755	34755	metabolite correctly annotated
MAM01034	4-Trimethylammoniobutanal	C7H16O1N1	133	133	metabolite correctly annotated
MAM10419	(S)-3-Hydroxyisobutyryl-CoA	C25H42N7O18P3S1	11966163	11966163	metabolite correctly annotated
MAM10252	(S)-Methylmalonate semialdehyde	C4H6O3	5462303	5462303	metabolite correctly annotated
MAM02479	Methylmalonate	C4H4O4	487	487	metabolite correctly annotated
MAM10417	(S)-3-Methyl-2-oxopentanoic acid	C6H10O3	439286	439286	metabolite correctly annotated
MAM00826	3-Methylcrotonyl-CoA	C26H38O17N7P3S1	9549326	9549326	metabolite correctly annotated
MAM10416	3-Hydroxyisovaleryl-CoA	C26H44N7O18P3S1	11966188	11966188	metabolite correctly annotated
MAM00815	3-Mercaptolactate	C3H5O3S1	9833951	9833951	metabolite correctly annotated
MAM02464	Mercaptopyruvate	C3H3O3S1	98	98	metabolite correctly annotated
MAM02042	Hydrogen sulfide	H1S1	402	402	metabolite correctly annotated
MAM02987	Thiocysteine	C3H7O2N1S2	165331	165331	metabolite correctly annotated
MAM01629	L-Cystine	C6H12O4N2S2	67678	67678	metabolite correctly annotated
MAM02481	S-Methyl-5-thio-D-ribose 1-phosphate	C6H11O7P1S1	11988266	11988266	metabolite correctly annotated
MAM01116	5'-Methylthioadenosine	C11H15O3N5S1	439176	439176	metabolite correctly annotated
MAM01744	D-Serine	C3H7O3N1	71077	71077	metabolite correctly annotated
MAM02896	L-Serine	C3H7O3N1	5951	5951	metabolite correctly annotated
MAM10403	beta-Citryl-L-glutamate	C11H15N1O10	189741	189741	metabolite correctly annotated
MAM02532	N-Acetyl-L-aspartate	C6H7O5N1	65065	65065	metabolite correctly annotated
MAM02578	Ammonia	H3N1	222	222	metabolite correctly annotated
MAM01974	L-Glutamate	C5H8O4N1	33032	33032	metabolite correctly annotated
MAM02633	Oxaloacetate	C4H2O5	970	970	metabolite correctly annotated
MAM10093	CMP	C9H14N3O7P1	6131	6131	metabolite correctly annotated
MAM01623	CTP	C9H12O14N3P3	6176	6176	metabolite correctly annotated
MAM01673	Deoxyuridine	C9H12O5N2	13712	13712	metabolite correctly annotated
MAM01755	dUMP	C9H11O8N2P1	65063	65063	metabolite correctly annotated
MAM10397	P1,P4-Bis(5'-uridyl) tetraphosphate	C18H26N4O23P4	148197	148197	metabolite correctly annotated
MAM10396	(R)-3-Ureidoisobutyrate	C5H10N2O3	55289370	55289370	metabolite correctly annotated
MAM10395	(R)-5,6-Dihydrothymine	C5H8N2O2	676415	676415	metabolite correctly annotated
MAM02997	Thymine	C5H6O2N2	1135	1135	metabolite correctly annotated
MAM02996	Thymidine	C10H14O5N2	5789	5789	metabolite correctly annotated
MAM03123	Uridine	C9H12O6N2	6029	6029	metabolite correctly annotated
MAM03118	Uracil	C4H4O2N2	1174	1174	metabolite correctly annotated
MAM03130	UTP	C9H11O15N2P3	6133	6133	metabolite correctly annotated
MAM02783	Prostaglandin D2	C20H31O5	448457	448457	metabolite correctly annotated
MAM02794	Prostaglandin H2	C20H31O5	445049	445049	metabolite correctly annotated
MAM10394	11-epi-Prostaglandin F2alpha	C20H34O5	5280886	5280886	metabolite correctly annotated
MAM01362	Arachidonate	C20H31O2	444899	444899	metabolite correctly annotated
MAM02034	GTP	C10H12O14N5P3	135398633	135398633	metabolite correctly annotated
MAM01709	2'-Deoxyinosine 5'-phosphate	C10H11O7N4P1	135398614	135398614	metabolite correctly annotated
MAM10386	(S)-Allantoin	C4H6N4O3	439714	439714	metabolite correctly annotated
MAM01639	dAMP	C10H12O6N5P1	12599	12599	metabolite correctly annotated
MAM02575	5'-Phosphoribosyl-N-formylglycinamide	C8H13O9N2P1	130805	130805	metabolite correctly annotated
MAM02016	GMP	C10H12O8N5P1	135398631	135398631	metabolite correctly annotated
MAM01433	3',5'-Cyclic GMP	C10H11O7N5P1	135398570	135398570	metabolite correctly annotated
MAM02037	Guanine	C5H5O1N5	135398634	135398634	metabolite correctly annotated
MAM10383	Guanosine 3'-diphosphate 5'-triphosphate	C10H18N5O20P5	135398629	135398629	metabolite correctly annotated
MAM10382	Guanosine 3',5'-bis(diphosphate)	C10H17N5O17P4	135398637	135398637	metabolite correctly annotated
MAM02159	Hypoxanthine	C5H4O1N4	135398638	135398638	metabolite correctly annotated
MAM02844	alpha-D-Ribose 1-phosphate	C5H9O8P1	439236	439236	metabolite correctly annotated
MAM01279	Adenine	C5H5N5	190	190	metabolite correctly annotated
MAM01948	GDP	C10H12O11N5P2	135398619	135398619	metabolite correctly annotated
MAM02167	IMP	C10H11O8N4P1	135398640	135398640	metabolite correctly annotated
MAM02170	Inosine	C10H12O5N4	135398641	135398641	metabolite correctly annotated
MAM01280	Adenosine	C10H13O4N5	60961	60961	metabolite correctly annotated
MAM03148	Xanthine	C5H4O2N4	1188	1188	metabolite correctly annotated
MAM03149	Xanthosine	C10H12O6N4	64959	64959	metabolite correctly annotated
MAM01671	Deoxyinosine	C10H12O4N4	135398593	135398593	metabolite correctly annotated
MAM01940	5'-Phosphoribosylglycinamide	C7H14O8N2P1	160913	160913	metabolite correctly annotated
MAM10375	(8Z,11Z)-Icosadienoyl-CoA	C41H70N7O17P3S1	86289622	86289622	metabolite correctly annotated
MAM10376	(5Z,8Z,11Z)-Icosatrienoyl-CoA	C41H68N7O17P3S1	131802076	131802076	metabolite correctly annotated
MAM02389	(9Z,12Z,15Z)-Octadecatrienoic acid	C18H29O2	5280934	5280934	metabolite correctly annotated
MAM02387	Linoleate	C18H31O2	5280450	5280450	metabolite correctly annotated
MAM00337	(9Z,11E)-(13S)-13-Hydroperoxyoctadeca-9,11-dienoic acid	C18H31O4	5280720	5280720	metabolite correctly annotated
MAM02738	Choline phosphate	C5H13O4N1P1	1014	1014	metabolite correctly annotated
MAM01261	Acetyl-CoA	C23H34O17N7P3S1	444493	444493	metabolite correctly annotated
MAM01429	CDP-glycerol	C12H19O13N3P2	439249	439249	metabolite correctly annotated
MAM02913	sn-Glycero-3-phosphoethanolamine	C5H14O6N1P1	444183	444183	metabolite correctly annotated
MAM01983	Glycerol	C3H8O3	753	753	metabolite correctly annotated
MAM01597	CoA	C21H32O16N7P3S1	87642	87642	metabolite correctly annotated
MAM10342	7alpha-Hydroxydehydroepiandrosterone	C19H28O3	65517	65517	metabolite correctly annotated
MAM10020	17alpha,20alpha-Dihydroxypregn-4-en-3-one	C21H32O3	440368	440368	metabolite correctly annotated
MAM00659	2-Methoxy-17beta-estradiol	C19H26O3	66414	66414	metabolite correctly annotated
MAM00660	2-Methoxyestrone	C19H24O3	440624	440624	metabolite correctly annotated
MAM10337	Adrenosterone	C19H24O3	223997	223997	metabolite correctly annotated
MAM00971	Androstenedione	C19H26O2	6128	6128	metabolite correctly annotated
MAM00285	11beta-Hydroxyprogesterone	C21H30O3	101788	101788	metabolite correctly annotated
MAM00603	21-Deoxycortisol	C21H30O4	92827	92827	metabolite correctly annotated
MAM10336	17alpha,21-Dihydroxy-5beta-pregnane-3,11,20-trione	C21H30O5	65554	65554	metabolite correctly annotated
MAM10019	5alpha-Pregnan-20alpha-ol-3-one	C21H34O2	3080558	3080558	metabolite correctly annotated
MAM10334	5alpha-Pregnane-3alpha,20alpha-diol	C21H36O2	164674	164674	metabolite correctly annotated
MAM01072	5alpha-Pregnane-3,20-dione	C21H32O2	92810	92810	metabolite correctly annotated
MAM02769	Progesterone	C21H30O2	5994	5994	metabolite correctly annotated
MAM10333	5beta-Pregnane-3,20-dione	C21H32O2	92745	92745	metabolite correctly annotated
MAM10331	Tetrahydrocorticosterone	C21H34O4	65553	65553	metabolite correctly annotated
MAM10328	5alpha-Dihydrodeoxycorticosterone	C21H32O3	6451493	6451493	metabolite correctly annotated
MAM00294	11-Deoxycorticosterone	C21H30O3	6166	6166	metabolite correctly annotated
MAM02969	Testosterone	C19H28O2	6013	6013	metabolite correctly annotated
MAM10327	16alpha-Hydroxyandrost-4-ene-3,17-dione	C19H26O3	440574	440574	metabolite correctly annotated
MAM00592	20alpha-Hydroxycholesterol	C27H46O2	121935	121935	metabolite correctly annotated
MAM10325	(25R)-3alpha,7alpha-Dihydroxy-5beta-cholestanoyl-CoA	C48H80N7O19P3S1	24755558	24755558	metabolite correctly annotated
MAM01988	Glycocholate	C26H43O6N1	10140	10140	metabolite correctly annotated
MAM10324	7alpha-Hydroxy-3-oxo-4-cholestenoate	C27H42O4	3081085	3081085	metabolite correctly annotated
MAM01987	Glycochenodeoxycholate	C26H43O5N1	12544	12544	metabolite correctly annotated
MAM01450	Cholesterol	C27H46O1	5997	5997	metabolite correctly annotated
MAM10315	Isofucosterol	C29H48O1	5281326	5281326	metabolite correctly annotated
MAM03142	Vitamin D3	C27H44O1	5280795	5280795	metabolite correctly annotated
MAM10307	omega-Hydroxy fatty acid	C2H3O3	757	757	metabolite correctly annotated
MAM03021	trans,cis-Lauro-2,6-dienoyl-CoA	C33H50O17N7P3S1	11966194	11966194	metabolite correctly annotated
MAM02678	Palmitoyl-CoA	C37H62O17N7P3S1	644109	644109	metabolite correctly annotated
MAM02674	Hexadecanoic acid	C16H31O2	985	985	metabolite correctly annotated
MAM10294	Long-chain acyl-CoA	C22H35N7O17P3R1S1	92753	92753	metabolite correctly annotated
MAM02494	Tetradecanoic acid	C14H27O2	11005	11005	metabolite correctly annotated
MAM10257	Cyanide ion	C1N1	5975	5975	metabolite correctly annotated
MAM02173	Inositol 1-phosphate	C6H11O9P1	107737	107737	metabolite correctly annotated
MAM02172	D-myo-Inositol 1,3-bisphosphate	C6H10O12P2	128419	128419	metabolite correctly annotated
MAM00526	1D-myo-Inositol 1,4-bisphosphate	C6H10O12P2	439444	439444	metabolite correctly annotated
MAM00524	1D-myo-Inositol 1,3,4-trisphosphate	C6H9O15P3	439455	439455	metabolite correctly annotated
MAM10256	2-(alpha-Hydroxypropyl)thiamine diphosphate	C15H24N4O8P2S1	92042789	92042789	metabolite correctly annotated
MAM02774	Propanoyl-CoA	C24H36O17N7P3S1	92753	92753	metabolite correctly annotated
MAM00799	3-Hydroxypropionyl-CoA	C24H36O18N7P3S1	11966171	11966171	metabolite correctly annotated
MAM02480	(S)-Methylmalonyl-CoA	C25H35O19N7P3S1	11966111	11966111	metabolite correctly annotated
MAM01998	Glycolate	C2H3O3	757	757	metabolite correctly annotated
MAM10246	N-Acetyl-alpha-D-galactosamine 1-phosphate	C8H16N1O9P1	4369589	4369589	metabolite correctly annotated
MAM02527	N-Acetyl-D-glucosamine	C8H15O6N1	439174	439174	metabolite correctly annotated
MAM02539	N-Acetyl-D-mannosamine 6-phosphate	C8H14O9N1P1	11426583	11426583	metabolite correctly annotated
MAM02544	N-Acetylneuraminate 9-phosphate	C11H17O12N1P1	440962	440962	metabolite correctly annotated
MAM10241	N-Acetyl-alpha-D-glucosamine 1-phosphate	C8H16N1O9P1	440364	440364	metabolite correctly annotated
MAM10213	alpha-D-Glucose	C6H12O6	79025	79025	metabolite correctly annotated
MAM03106	UDP	C9H11O12N2P2	6031	6031	metabolite correctly annotated
MAM01967	D-Glucose 1-phosphate	C6H11O9P1	65533	65533	metabolite correctly annotated
MAM10234	Cellodextrin	C18H32O16	5287993	5287993	metabolite correctly annotated
MAM02379	L-Gulono-1,4-lactone	C6H10O6	439373	439373	metabolite correctly annotated
MAM10142	D-Galactose	C6H12O6	6036	6036	metabolite correctly annotated
MAM10233	alpha-D-Galactosyl-(1->3)-1D-myo-inositol	C12H22O11	11727586	11727586	metabolite correctly annotated
MAM01965	D-Glucose	C6H12O6	5793	5793	metabolite correctly annotated
MAM02945	Sucrose	C12H22O11	5988	5988	metabolite correctly annotated
MAM10230	Melibiose	C12H22O11	440658	440658	metabolite correctly annotated
MAM10229	D-Gal alpha 1->6D-Gal alpha 1->6D-Glucose	C18H32O16	440660	440660	metabolite correctly annotated
MAM10228	Raffinose	C18H32O16	439242	439242	metabolite correctly annotated
MAM10227	Stachyose	C24H42O21	439531	439531	metabolite correctly annotated
MAM10211	beta-D-Fructose 6-phosphate	C6H13O9P1	440641	440641	metabolite correctly annotated
MAM00768	3-Dehydro-L-gulonate	C6H9O7	439273	439273	metabolite correctly annotated
MAM10222	D-Ribitol 5-phosphate	C5H13O8P1	151104	151104	metabolite correctly annotated
MAM02884	Sedoheptulose 7-phosphate	C7H13O10P1	165007	165007	metabolite correctly annotated
MAM01939	D-Glyceraldehyde 3-phosphate	C3H5O6P1	439168	439168	metabolite correctly annotated
MAM01683	D-Gluconic acid	C6H11O7	10690	10690	metabolite correctly annotated
MAM10219	D-Glucono-1,5-lactone	C6H10O6	7027	7027	metabolite correctly annotated
MAM00765	3-Carboxy-1-hydroxypropyl-ThPP	C16H21O10N4P2S1	440649	440649	metabolite correctly annotated
MAM00674	2-Phospho-D-glycerate	C3H4O7P1	439278	439278	metabolite correctly annotated
MAM00569	2,3-Bisphospho-D-glycerate	C3H3O10P2	186004	186004	metabolite correctly annotated
MAM10212	alpha-D-Glucose 6-phosphate	C6H13O9P1	439284	439284	metabolite correctly annotated
MAM10059	beta-D-Glucose 6-phosphate	C6H13O9P1	439427	439427	metabolite correctly annotated
MAM10210	beta-D-Fructose 1,6-bisphosphate	C6H14O12P2	10267	10267	metabolite correctly annotated
MAM02553	NADH	C21H27O14N7P2	439153	439153	metabolite correctly annotated
MAM02403	(S)-Lactate	C3H5O3	107689	107689	metabolite correctly annotated
MAM10190	N-Acetyl-D-galactosamine	C8H15O6N1	35717	35717	metabolite correctly annotated
MAM10145	N-Acetyl-D-glucosamine 6-sulfate	C8H15N1O9S1	440235	440235	metabolite correctly annotated
MAM03111	UDP-N-acetyl-alpha-D-glucosamine	C17H25O17N3P2	445675	445675	metabolite correctly annotated
MAM10108	beta-D-Mannosyldiacetylchitobiosyldiphosphodolichol	C47H82N2O22P2	24892765	24892765	metabolite correctly annotated
MAM10107	alpha-D-Mannosyl-beta-D-mannosyl-diacetylchitobiosyldiphosphodolichol	C53H92N2O27P2	24892766	24892766	metabolite correctly annotated
MAM10088	Dolichyl diphosphate	C25H46O7P2	24892721	24892721	metabolite correctly annotated
MAM01388	beta-D-Glucose	C6H12O6	64689	64689	metabolite correctly annotated
MAM10098	alpha-D-Mannose	C6H12O6	185698	185698	metabolite correctly annotated
MAM01592	CMP-N-acetylneuraminate	C20H29O16N4P1	448209	448209	metabolite correctly annotated
MAM10085	(alpha-D-Mannosyl)4-beta-D-mannosyl-diacetylchitobiosyldiphosphodolichol	C71H122N2O42P2	24892767	24892767	metabolite correctly annotated
MAM10081	(alpha-D-Mannosyl)8-beta-D-mannosyl-diacetylchitobiosyldiphosphodolichol	C95H162N2O62P2	24892768	24892768	metabolite correctly annotated
MAM10077	Dolichyl beta-D-glucosyl phosphate	C21H39O9P1	24892725	24892725	metabolite correctly annotated
MAM10045	Dolichyl phosphate D-mannose	C31H55O9P1	24892739	24892739	metabolite correctly annotated
MAM10047	Dolichyl phosphate	C25H45O4P1	24892715	24892715	metabolite correctly annotated
MAM10075	N-Acetyl-D-glucosaminyldiphosphodolichol	C33H59N1O12P2	24892748	24892748	metabolite correctly annotated
MAM02026	Glutathione	C10H16O6N3S1	124886	124886	metabolite correctly annotated
MAM02027	Glutathione disulfide	C20H30O12N6S2	65359	65359	metabolite correctly annotated
MAM01626	Cys-Gly	C5H10O3N2S1	439498	439498	metabolite correctly annotated
MAM10071	Trypanothione disulfide	C27H47N9O10S2	115098	115098	metabolite correctly annotated
MAM10065	Cadaverine	C5H14N2	273	273	metabolite correctly annotated
MAM02870	S-Adenosylmethioninamine	C14H24O3N6S1	439415	439415	metabolite correctly annotated
MAM01233	9-cis-retinoyl-beta-D-glucuronide	C26H35O8	5281877	5281877	metabolite correctly annotated
MAM02809	psychosine sulfate	C24H47NO10S	5280538	5280538	metabolite correctly annotated
MAM01249	acetaldehyde	C2H4O	177	177	metabolite correctly annotated
MAM01796	ethanol	C2H6O	702	702	metabolite correctly annotated
MAM01371	ATP	C10H12N5O13P3	5957	5957	metabolite correctly annotated
MAM01261	acetyl-CoA	C23H34N7O17P3S	444493	444493	metabolite correctly annotated
MAM01257	acetyl adenylate	C12H15N5O8P	440867	440867	metabolite correctly annotated
MAM01596	CO2	CO2	280	280	metabolite correctly annotated
MAM01285	ADP	C10H12N5O10P2	6022	6022	metabolite correctly annotated
MAM01690	DHAP	C3H5O6P	668	668	metabolite correctly annotated
MAM01785	erythrose-4-phosphate	C4H7O7P	122357	122357	metabolite correctly annotated
MAM02883	sedoheptulose-1,7-bisphosphate	C7H12O13P2	164735	164735	metabolite correctly annotated
MAM02696	PEP	C3H2O6P	1005	1005	metabolite correctly annotated
MAM02475	methylglyoxal	C3H4O2	880	880	metabolite correctly annotated
MAM00674	2-phospho-D-glycerate	C3H4O7P	439278	439278	metabolite correctly annotated
MAM00913	3-phospho-D-glycerate	C3H4O7P	439183	439183	metabolite correctly annotated
MAM00247	1,3-bisphospho-D-glycerate	C3H4O10P2	439191	439191	metabolite correctly annotated
MAM00569	2,3-bisphospho-D-glycerate	C3H3O10P2	186004	186004	metabolite correctly annotated
MAM01939	GAP	C3H5O6P	439168	439168	metabolite correctly annotated
MAM01968	glucose-6-phosphate	C6H11O9P	5958	5958	metabolite correctly annotated
MAM01965	glucose	C6H12O6	5793	5793	metabolite correctly annotated
MAM01967	glucose-1-phosphate	C6H11O9P	65533	65533	metabolite correctly annotated
MAM02393	lipoamide	C8H15NOS2	863	863	metabolite correctly annotated
MAM02869	S-acetyldihydrolipoamide	C10H19NO2S2	1076	1076	metabolite correctly annotated
MAM01388	beta-D-glucose	C6H12O6	64689	64689	metabolite correctly annotated
MAM02041	H2O2	H2O2	784	784	metabolite correctly annotated
MAM01420	carbamoyl-phosphate	CH2NO5P	278	278	metabolite correctly annotated
MAM02578	NH3	H3N	222	222	metabolite correctly annotated
MAM02630	O2	O2	977	977	metabolite correctly annotated
MAM03109	UDP-glucuronate	C15H19N2O18P2	17473	17473	metabolite correctly annotated
MAM03108	UDP-glucose	C15H22N2O17P2	8629	8629	metabolite correctly annotated
MAM02448	maltononaose	C54H92O46	3081402	3081402	metabolite correctly annotated
MAM02447	maltohexaose	C36H62O31	439606	439606	metabolite correctly annotated
MAM02452	maltotriose	C18H32O16	439586	439586	metabolite correctly annotated
MAM02945	sucrose	C12H22O11	5988	5988	metabolite correctly annotated
MAM01913	galactosylglycerol	C9H18O8	16048618	16048618	metabolite correctly annotated
MAM01983	glycerol	C3H8O3	753	753	metabolite correctly annotated
MAM01424	CDP	C9H12N3O11P2	6132	6132	metabolite correctly annotated
MAM02193	ITP	C10H11N4O14P3	135398643	135398643	metabolite correctly annotated
MAM02161	IDP	C10H11N4O11P2	135398651	135398651	metabolite correctly annotated
MAM01909	galactitol	C6H14O6	11850	11850	metabolite correctly annotated
MAM01682	D-glucitol	C6H14O6	5780	5780	metabolite correctly annotated
MAM02917	sorbitol-3-phosphate	C6H13O9P	129544	129544	metabolite correctly annotated
MAM01951	GDP-mannose	C16H23N5O16P2	135398627	135398627	metabolite correctly annotated
MAM01949	GDP-4-dehydro-6-deoxy-D-mannose	C16H21N5O15P2	135398621	135398621	metabolite correctly annotated
MAM01950	GDP-L-fucose	C16H23N5O15P2	135398655	135398655	metabolite correctly annotated
MAM02373	L-fuculose	C6H12O5	6857362	6857362	metabolite correctly annotated
MAM02453	mannose	C6H12O6	18950	18950	metabolite correctly annotated
MAM03155	xylitol	C5H12O5	6912	6912	metabolite correctly annotated
MAM01758	D-xylose	C5H10O5	135191	135191	metabolite correctly annotated
MAM02338	L-arabitol	C5H12O5	439255	439255	metabolite correctly annotated
MAM02337	L-arabinose	C5H10O5	439195	439195	metabolite correctly annotated
MAM01973	glucuronate	C6H9O7	94715	94715	metabolite correctly annotated
MAM00768	3-dehydro-L-gulonate	C6H9O7	439273	439273	metabolite correctly annotated
MAM03114	UMP	C9H11N2O9P	6030	6030	metabolite correctly annotated
MAM02026	GSH	C10H16N3O6S	124886	124886	metabolite correctly annotated
MAM02771	propane-1,2-diol	C3H8O2	1030	1030	metabolite correctly annotated
MAM02633	OAA	C4H2O5	970	970	metabolite correctly annotated
MAM02046	HCO3-	CHO3	769	769	metabolite correctly annotated
MAM02148	hydroxyacetone	C3H6O2	8299	8299	metabolite correctly annotated
MAM01715	D-lactaldehyde	C3H6O2	439350	439350	metabolite correctly annotated
MAM00168	(R)-S-lactoylglutathione	C13H20N3O8S	440018	440018	metabolite correctly annotated
MAM01716	D-lactate	C3H5O3	61503	61503	metabolite correctly annotated
MAM02774	propanoyl-CoA	C24H36N7O17P3S	92753	92753	metabolite correctly annotated
MAM02444	malonyl-CoA	C24H33N7O19P3S	644066	644066	metabolite correctly annotated
MAM02775	propinol adenylate	C13H17N5O8P	440863	440863	metabolite correctly annotated
MAM00665	2-methylcitrate	C7H7O7	515	515	metabolite correctly annotated
MAM01306	AKG	C5H4O5	51	51	metabolite correctly annotated
MAM01802	FAD	C27H31N9O15P2	643975	643975	metabolite correctly annotated
MAM00653	2-hydroxyglutarate	C5H6O5	43	43	metabolite correctly annotated
MAM01255	acetoacetyl-CoA	C25H36N7O18P3S	92153	92153	metabolite correctly annotated
MAM01412	butyryl-CoA	C25H38N7O17P3S	122283	122283	metabolite correctly annotated
MAM00157	(R)-3-hydroxybutanoate	C4H7O3	92135	92135	metabolite correctly annotated
MAM02131	HMG-CoA	C27H39N7O20P3S	445127	445127	metabolite correctly annotated
MAM02806	PRPP	C5H8O14P3	7339	7339	metabolite correctly annotated
MAM01761	D-xylulose-5-phosphate	C5H9O8P	439190	439190	metabolite correctly annotated
MAM01169	6-phospho-D-gluconate	C6H10O10P	91493	91493	metabolite correctly annotated
MAM01683	D-gluconic acid	C6H11O7	10690	10690	metabolite correctly annotated
MAM02884	sedoheptulose-7-phosphate	C7H13O10P	165007	165007	metabolite correctly annotated
MAM01280	adenosine	C10H13N5O4	60961	60961	metabolite correctly annotated
MAM01419	cAMP	C10H11N5O6P	6076	6076	metabolite correctly annotated
MAM01804	FAICAR	C10H13N4O9P	166760	166760	metabolite correctly annotated
MAM03150	xanthosine-5-phosphate	C10H11N4O9P	73323	73323	metabolite correctly annotated
MAM01370	aspartate	C4H6NO4	5960	5960	metabolite correctly annotated
MAM01975	glutamine	C5H10N2O3	5961	5961	metabolite correctly annotated
MAM01974	glutamate	C5H8NO4	33032	33032	metabolite correctly annotated
MAM01433	cGMP	C10H11N5O7P	135398570	135398570	metabolite correctly annotated
MAM01279	adenine	C5H5N5	190	190	metabolite correctly annotated
MAM01131	5-phosphoribosylamine	C5H11NO7P	439905	439905	metabolite correctly annotated
MAM02170	inosine	C10H12N4O5	135398641	135398641	metabolite correctly annotated
MAM02159	hypoxanthine	C5H4N4O	135398638	135398638	metabolite correctly annotated
MAM01637	dADP	C10H12N5O9P2	188966	188966	metabolite correctly annotated
MAM01642	dATP	C10H12N5O12P3	15993	15993	metabolite correctly annotated
MAM02038	guanosine	C10H13N5O5	135398635	135398635	metabolite correctly annotated
MAM02037	guanine	C5H5N5O	135398634	135398634	metabolite correctly annotated
MAM01962	glucosamine	C6H14NO5	439213	439213	metabolite correctly annotated
MAM03148	xanthine	C5H4N4O2	1188	1188	metabolite correctly annotated
MAM01680	dGDP	C10H12N5O10P2	135398595	135398595	metabolite correctly annotated
MAM01688	dGTP	C10H12N5O13P3	135398599	135398599	metabolite correctly annotated
MAM01669	deoxyguanosine	C10H13N5O4	135398592	135398592	metabolite correctly annotated
MAM01686	dGMP	C10H12N5O7P	135398597	135398597	metabolite correctly annotated
MAM01645	dCTP	C9H12N3O13P3	65091	65091	metabolite correctly annotated
MAM01643	dCDP	C9H12N3O10P2	150855	150855	metabolite correctly annotated
MAM01754	dUDP	C9H11N2O11P2	145729	145729	metabolite correctly annotated
MAM01666	deoxyadenosine	C10H13N5O3	13730	13730	metabolite correctly annotated
MAM02844	ribose-1-phosphate	C5H9O8P	439236	439236	metabolite correctly annotated
MAM01671	deoxyinosine	C10H12N4O4	135398593	135398593	metabolite correctly annotated
MAM03149	xanthosine	C10H12N4O6	64959	64959	metabolite correctly annotated
MAM01986	glycine	C2H5NO2	750	750	metabolite correctly annotated
MAM01940	GAR	C7H14N2O8P	160913	160913	metabolite correctly annotated
MAM03121	urea	CH4N2O	1176	1176	metabolite correctly annotated
MAM03120	urate	C5H4N4O3	1175	1175	metabolite correctly annotated
MAM01315	alloxan	C4N2O4	5781	5781	metabolite correctly annotated
MAM02489	monodehydroascorbate	C6H6O6	5483640	5483640	metabolite correctly annotated
MAM01756	dUTP	C9H11N2O14P3	65070	65070	metabolite correctly annotated
MAM01753	dTTP	C10H13N2O14P3	64968	64968	metabolite correctly annotated
MAM01747	dTDP	C10H13N2O11P2	164628	164628	metabolite correctly annotated
MAM03123	uridine	C9H12N2O6	6029	6029	metabolite correctly annotated
MAM02559	N-carbamoyl-L-aspartate	C5H6N2O5	93072	93072	metabolite correctly annotated
MAM01752	dTMP	C10H13N2O8P	9700	9700	metabolite correctly annotated
MAM02996	thymidine	C10H14N2O5	5789	5789	metabolite correctly annotated
MAM01630	cytidine	C9H13N3O5	6175	6175	metabolite correctly annotated
MAM03118	uracil	C4H4N2O2	1174	1174	metabolite correctly annotated
MAM01052	5,6-Dihydrouracil	C4H6N2O2	649	649	metabolite correctly annotated
MAM02997	thymine	C5H6N2O2	1135	1135	metabolite correctly annotated
MAM01644	dCMP	C9H12N3O7P	13945	13945	metabolite correctly annotated
MAM01668	deoxycytidine	C9H13N3O4	13711	13711	metabolite correctly annotated
MAM00180	(S)-dihydroorotate	C5H5N2O4	439216	439216	metabolite correctly annotated
MAM03103	ubiquinone	C59H90O4	5281915	5281915	metabolite correctly annotated
MAM01045	5,10-methylene-THF	C20H21N7O6	135398652	135398652	metabolite correctly annotated
MAM01700	dihydrofolate	C19H19N7O6	135398604	135398604	metabolite correctly annotated
MAM00922	3-ureidoisobutyrate	C5H9N2O3	160663	160663	metabolite correctly annotated
MAM01673	deoxyuridine	C9H12N2O5	13712	13712	metabolite correctly annotated
MAM01632	cytosine	C4H5N3O	597	597	metabolite correctly annotated
MAM01283	adenylyl sulfate	C10H12N5O10PS	10238	10238	metabolite correctly annotated
MAM02682	PAPS	C10H11N5O13P2S	10214	10214	metabolite correctly annotated
MAM01693	dIDP	C10H11N4O10P2	135398667	135398667	metabolite correctly annotated
MAM01714	dITP	C10H11N4O13P3	135398616	135398616	metabolite correctly annotated
MAM01286	ADP-glucose	C16H23N5O15P2	16500	16500	metabolite correctly annotated
MAM01287	ADP-mannose	C16H23N5O15P2	440940	440940	metabolite correctly annotated
MAM01588	citrulline	C6H13N3O3	9750	9750	metabolite correctly annotated
MAM01366	argininosuccinate	C10H17N4O6	16950	16950	metabolite correctly annotated
MAM01365	arginine	C6H15N4O2	6322	6322	metabolite correctly annotated
MAM01369	asparagine	C4H8N2O3	6267	6267	metabolite correctly annotated
MAM00919	3-sulfinylpyruvic acid	C3H2O5S	110	110	metabolite correctly annotated
MAM01307	alanine	C3H7NO2	5950	5950	metabolite correctly annotated
MAM00672	2-oxoglutaramate	C5H6NO4	48	48	metabolite correctly annotated
MAM00970	4-aminobutyrate	C4H9NO2	119	119	metabolite correctly annotated
MAM01005	4-hydroxyphenylpyruvate	C9H7O4	979	979	metabolite correctly annotated
MAM02531	N-acetyl-L-asparagine	C6H9N2O4	99715	99715	metabolite correctly annotated
MAM01641	D-aspartate	C4H6NO4	83887	83887	metabolite correctly annotated
MAM02532	N-acetyl-L-aspartate	C6H7NO5	65065	65065	metabolite correctly annotated
MAM02658	ornithine	C5H13N2O2	6262	6262	metabolite correctly annotated
MAM02877	SAM	C15H23N6O5S	34755	34755	metabolite correctly annotated
MAM02923	spermidine	C7H22N3	1102	1102	metabolite correctly annotated
MAM02926	spermine	C10H30N4	1103	1103	metabolite correctly annotated
MAM01303	agmatine	C5H16N4	199	199	metabolite correctly annotated
MAM02812	putrescine	C4H14N2	1045	1045	metabolite correctly annotated
MAM00969	4-aminobutanal	C4H10NO	118	118	metabolite correctly annotated
MAM01619	creatine	C4H9N3O2	586	586	metabolite correctly annotated
MAM02871	SAH	C14H20N6O5S	439155	439155	metabolite correctly annotated
MAM02036	guanidinoacetate	C3H7N3O2	763	763	metabolite correctly annotated
MAM02125	histidine	C6H9N3O2	6274	6274	metabolite correctly annotated
MAM02132	homocarnosine	C10H16N4O3	10243361	10243361	metabolite correctly annotated
MAM03037	trans-4-hydroxy-L-proline	C5H9NO3	5810	5810	metabolite correctly annotated
MAM02358	L-erythro-4-hydroxyglutamate	C5H8NO5	440854	440854	metabolite correctly annotated
MAM00989	4-hydroxy-2-oxoglutarate	C5H4O6	599	599	metabolite correctly annotated
MAM02007	glyoxalate	C2H1O3	760	760	metabolite correctly annotated
MAM01116	5-methylthioadenosine	C11H15N5O3S	439176	439176	metabolite correctly annotated
MAM02504	N1-acetylspermine	C12H31N4O	916	916	metabolite correctly annotated
MAM02924	spermine dialdehyde	C10H22N2O2	217390	217390	metabolite correctly annotated
MAM02503	N1-acetylspermidine	C9H23N3O	496	496	metabolite correctly annotated
MAM02188	isoputreanine	C7H17N2O2	171763	171763	metabolite correctly annotated
MAM02501	N1,N12-diacetylspermine	C14H32N4O2	132680	132680	metabolite correctly annotated
MAM01250	acetamidopropanal	C5H9NO2	5460495	5460495	metabolite correctly annotated
MAM02502	N1,N8-diacetylspermidine	C11H24N3O2	389613	389613	metabolite correctly annotated
MAM00248	1,3-diaminopropane	C3H12N2	428	428	metabolite correctly annotated
MAM01621	creatinine	C4H7N3O	588	588	metabolite correctly annotated
MAM02547	N-acetylputrescine	C6H15N2O	122356	122356	metabolite correctly annotated
MAM02514	N4-acetylaminobutanal	C6H11NO2	440850	440850	metabolite correctly annotated
MAM00952	4-acetamidobutanoate	C6H10NO3	18189	18189	metabolite correctly annotated
MAM00558	1-pyrroline-2-carboxylate	C5H6NO2	440046	440046	metabolite correctly annotated
MAM02189	isovaleryl-CoA	C26H40N7O17P3S	165435	165435	metabolite correctly annotated
MAM00664	2-methylbutyrylglycine	C7H12NO3	193872	193872	metabolite correctly annotated
MAM00914	3-phosphonooxypyruvate	C3H2O7P	105	105	metabolite correctly annotated
MAM00916	3-phosphoserine	C3H6NO6P	68841	68841	metabolite correctly annotated
MAM02896	serine	C3H7NO3	5951	5951	metabolite correctly annotated
MAM02321	L-2-amino-3-oxobutanoic acid	C4H7NO3	440033	440033	metabolite correctly annotated
MAM02880	sarcosine	C3H7NO2	1088	1088	metabolite correctly annotated
MAM01332	aminoacetone	C3H8NO	215	215	metabolite correctly annotated
MAM00630	2-amino-3-oxoadipate	C6H8NO5	440714	440714	metabolite correctly annotated
MAM02154	hydroxypyruvate	C3H3O4	964	964	metabolite correctly annotated
MAM01513	choline	C5H14NO	305	305	metabolite correctly annotated
MAM01393	betaine	C5H11NO2	247	247	metabolite correctly annotated
MAM01708	dimethylglycine	C4H9NO2	673	673	metabolite correctly annotated
MAM01831	formaldehyde	CH2O	712	712	metabolite correctly annotated
MAM01626	cys-gly	C5H10N2O3S	439498	439498	metabolite correctly annotated
MAM01998	glycolate	C2H3O3	757	757	metabolite correctly annotated
MAM02655	O-phospho-L-homoserine	C4H8NO6P	151187	151187	metabolite correctly annotated
MAM02124	histamine	C5H10N3	774	774	metabolite correctly annotated
MAM03124	urocanate	C6H5N2O2	736715	736715	metabolite correctly annotated
MAM02574	N-formimino-L-glutamate	C6H8N2O4	439233	439233	metabolite correctly annotated
MAM01099	5-formiminotetrahydrofolate	C20H22N8O6	135398659	135398659	metabolite correctly annotated
MAM02165	imidazole-4-acetaldehyde	C5H6N2O	150841	150841	metabolite correctly annotated
MAM02166	imidazole-4-acetate	C5H5N2O2	96215	96215	metabolite correctly annotated
MAM00670	2-oxoadipate	C6H6O5	71	71	metabolite correctly annotated
MAM01977	glutaryl-CoA	C26H37N7O19P3S	3081383	3081383	metabolite correctly annotated
MAM02426	lysine	C6H15N2O2	5962	5962	metabolite correctly annotated
MAM02322	L-2-aminoadipate	C6H10NO4	92136	92136	metabolite correctly annotated
MAM01701	dihydrolipoamide	C8H17NOS2	663	663	metabolite correctly annotated
MAM02517	N6,N6,N6-trimethyl-L-lysine	C9H20N2O2	440120	440120	metabolite correctly annotated
MAM01034	4-trimethylammoniobutanal	C7H16NO	133	133	metabolite correctly annotated
MAM01622	crotonyl-CoA	C25H36N7O17P3S	5497143	5497143	metabolite correctly annotated
MAM00629	2-amino-3-carboxymuconate semialdehyde	C7H6NO5	5280673	5280673	metabolite correctly annotated
MAM02822	quinolinate	C7H3NO4	1066	1066	metabolite correctly annotated
MAM00786	3-hydroxykynurenamine	C9H13N2O2	440736	440736	metabolite correctly annotated
MAM00788	3-hydroxy-L-kynurenine	C10H12N2O4	11811	11811	metabolite correctly annotated
MAM00949	4,8-dihydroxyquinoline	C9H7NO2	440737	440737	metabolite correctly annotated
MAM01161	6-hydroxymelatonin	C13H16N2O3	1864	1864	metabolite correctly annotated
MAM02460	melatonin	C13H16N2O2	896	896	metabolite correctly annotated
MAM02718	phenethylamine	C8H12N	1001	1001	metabolite correctly annotated
MAM02724	phenylalanine	C9H11NO2	6140	6140	metabolite correctly annotated
MAM02719	phenylacetaldehyde	C8H8O	998	998	metabolite correctly annotated
MAM02135	homogentisate	C8H7O4	780	780	metabolite correctly annotated
MAM02175	iodine	I2	807	807	metabolite correctly annotated
MAM02473	methylamine	C1H6N	6329	6329	metabolite correctly annotated
MAM00638	2-carboxy-2,3-dihydro-5,6-dihydroxyindole	C9H8NO4	161255	161255	metabolite correctly annotated
MAM02355	L-dopachrome	C9H6NO4	5459802	5459802	metabolite correctly annotated
MAM03099	tyramine	C8H12NO	5610	5610	metabolite correctly annotated
MAM03100	tyramine-O-sulfate	C8H11NO4S	153005	153005	metabolite correctly annotated
MAM02354	L-dopa	C9H11NO4	6047	6047	metabolite correctly annotated
MAM03101	tyrosine	C9H11NO3	6057	6057	metabolite correctly annotated
MAM00739	3,5-diiodo-L-tyrosine	C9H9I2NO3	9305	9305	metabolite correctly annotated
MAM01414	caffeate	C9H7O4	689043	689043	metabolite correctly annotated
MAM00981	4-coumarate	C9H7O3	637542	637542	metabolite correctly annotated
MAM03163	indole-5,6-quinone	C8H5NO2	440728	440728	metabolite correctly annotated
MAM03162	5,6-dihydroxyindole	C8H7NO2	114683	114683	metabolite correctly annotated
MAM03102	ubiquinol	C59H92O4	9962735	9962735	metabolite correctly annotated
MAM00166	(R)-methylmalonyl-CoA	C25H35N7O19P3S	449534	449534	metabolite correctly annotated
MAM03135	valine	C5H11NO2	6287	6287	metabolite correctly annotated
MAM00669	2-oxo-3-methylvalerate	C6H9O3	47	47	metabolite correctly annotated
MAM02184	isoleucine	C6H13NO2	6306	6306	metabolite correctly annotated
MAM02479	methylmalonate	C4H4O4	487	487	metabolite correctly annotated
MAM02857	S-(2-methylpropanoyl)-dihydrolipoamide	C12H23NO2S2	11953835	11953835	metabolite correctly annotated
MAM02856	S-(2-methylbutanoyl)-dihydrolipoamide	C13H25NO2S2	440565	440565	metabolite correctly annotated
MAM01013	4-methyl-2-oxopentanoate	C6H9O3	70	70	metabolite correctly annotated
MAM02360	leucine	C6H13NO2	6106	6106	metabolite correctly annotated
MAM02999	tiglyl-CoA	C26H38N7O17P3S	6443760	6443760	metabolite correctly annotated
MAM02325	L-3-amino-isobutanoate	C4H9NO2	439434	439434	metabolite correctly annotated
MAM01364	arachidonyl-CoA	C41H62N7O17P3S	5497113	5497113	metabolite correctly annotated
MAM02371	L-formylkynurenine	C11H12N2O4	439788	439788	metabolite correctly annotated
MAM01835	formylanthranilate	C8H6NO3	101399	101399	metabolite correctly annotated
MAM01342	anthranilate	C7H6NO2	227	227	metabolite correctly annotated
MAM00775	3-hydroxyanthranilate	C7H7NO3	86	86	metabolite correctly annotated
MAM01572	cinnavalininate	C14H6N2O6	114918	114918	metabolite correctly annotated
MAM00924	4-(2-amino-3-hydroxyphenyl)-2,4-dioxobutanoate	C10H8NO5	440741	440741	metabolite correctly annotated
MAM03151	xanthurenate	C10H6NO4	5699	5699	metabolite correctly annotated
MAM02605	N-methyltryptamine	C11H15N2	6088	6088	metabolite correctly annotated
MAM00230	1,2,3,4-tetrahydro-beta-carboline	C11H13N2	107838	107838	metabolite correctly annotated
MAM02168	indole-3-acetaldehyde	C10H9NO	800	800	metabolite correctly annotated
MAM02169	indoleacetate	C10H8NO2	802	802	metabolite correctly annotated
MAM02478	methyl-indole-3-acetate	C11H11NO2	74706	74706	metabolite correctly annotated
MAM01107	5-hydroxy-L-tryptophan	C11H12N2O3	439280	439280	metabolite correctly annotated
MAM01105	5-hydroxykynurenamine	C9H13N2O2	164719	164719	metabolite correctly annotated
MAM00947	4,6-dihydroxyquinoline	C9H7NO2	440738	440738	metabolite correctly annotated
MAM03152	xanthurenate-8-O-beta-D-glucoside	C16H16NO9	53481609	53481609	metabolite correctly annotated
MAM02725	phenylpyruvate	C9H7O3	997	997	metabolite correctly annotated
MAM00654	2-hydroxyphenylacetate	C8H7O3	11970	11970	metabolite correctly annotated
MAM00647	2-hydroxy-3-phenylpropenoate	C9H7O3	641637	641637	metabolite correctly annotated
MAM01736	dopamine	C8H12NO2	681	681	metabolite correctly annotated
MAM00156	(R)-1,2-dimethyl-5,6-dihydroxy-tetrahydroisoquinoline	C11H16NO2	53481438	53481438	metabolite correctly annotated
MAM02617	noradrenaline	C8H12NO3	439260	439260	metabolite correctly annotated
MAM01368	ascorbate	C6H7O6	54670067	54670067	metabolite correctly annotated
MAM01290	adrenaline	C9H14NO3	5816	5816	metabolite correctly annotated
MAM00726	3,4-dihydroxymandelaldehyde	C8H8O4	151725	151725	metabolite correctly annotated
MAM00820	3-methoxy-4-hydroxyphenylglycolaldehyde	C9H10O4	440729	440729	metabolite correctly annotated
MAM00727	3,4-dihydroxymandelate	C8H7O5	85782	85782	metabolite correctly annotated
MAM00730	3,4-dihydroxyphenylethyleneglycol	C8H10O4	91528	91528	metabolite correctly annotated
MAM00728	3,4-dihydroxyphenylacetaldehyde	C8H8O3	119219	119219	metabolite correctly annotated
MAM02621	norlaudanosoline	C16H18NO4	18519	18519	metabolite correctly annotated
MAM00818	3-methoxy-4-hydroxyphenylacetaldehyde	C9H10O3	151276	151276	metabolite correctly annotated
MAM00821	3-methoxytyramine	C9H14NO2	1669	1669	metabolite correctly annotated
MAM00643	2-hydroxy-3-(4-hydroxyphenyl)propenoate	C9H7O4	636708	636708	metabolite correctly annotated
MAM01010	4-maleylacetoacetate	C8H6O6	5280393	5280393	metabolite correctly annotated
MAM01863	fumarylacetoacetate	C8H6O6	5280398	5280398	metabolite correctly annotated
MAM01004	4-hydroxyphenyllactate	C9H9O4	9378	9378	metabolite correctly annotated
MAM02138	hordenine	C10H16NO	68313	68313	metabolite correctly annotated
MAM02361	leukoaminochrome	C8H9NO2	147311	147311	metabolite correctly annotated
MAM01293	adrenochrome-O-semiquinone	C9H9NO3	10313383	10313383	metabolite correctly annotated
MAM01292	adrenochrome	C9H9NO3	5898	5898	metabolite correctly annotated
MAM02618	noradrenochrome	C8H7NO3	10176277	10176277	metabolite correctly annotated
MAM01628	cysteine	C3H7NO2S	5862	5862	metabolite correctly annotated
MAM00249	1,4-benzothiazine-O-quinonimine	C12H11N2O5S	53481441	53481441	metabolite correctly annotated
MAM01053	5,6-dihydroxyindole-2-carboxylate	C9H6NO4	119405	119405	metabolite correctly annotated
MAM02721	phenylacetyl-CoA	C29H38N7O17P3S	165620	165620	metabolite correctly annotated
MAM02722	phenylacetylglutamine	C13H16N2O4	92258	92258	metabolite correctly annotated
MAM02349	L-cystathionine	C7H14N2O4S	439258	439258	metabolite correctly annotated
MAM02464	mercaptopyruvate	C3H3O3S	98	98	metabolite correctly annotated
MAM02133	homocysteine	C4H9NO2S	91552	91552	metabolite correctly annotated
MAM02134	homocysteine-thiolactone	C4H8NOS	134505	134505	metabolite correctly annotated
MAM02042	H2S	HS	402	402	metabolite correctly annotated
MAM00572	2,3-diketo-5-methylthiopentyl-1-phosphate	C6H9O6PS	561	561	metabolite correctly annotated
MAM02471	methionine	C5H11NO2S	6137	6137	metabolite correctly annotated
MAM02145	hydrogen-cyanide	CHN	768	768	metabolite correctly annotated
MAM02158	hypothiocyanite	CHNOS	124985	124985	metabolite correctly annotated
MAM02350	L-cysteate	C3H6NO5S	72886	72886	metabolite correctly annotated
MAM00179	(S)-3-sulfolactate	C3H4O6S	443233	443233	metabolite correctly annotated
MAM02987	thiocysteine	C3H7NO2S2	165331	165331	metabolite correctly annotated
MAM01927	gamma-glutamyl-cysteine	C8H13N2O5S	123938	123938	metabolite correctly annotated
MAM01383	beta-alanine	C3H7NO2	239	239	metabolite correctly annotated
MAM01265	acrylyl-CoA	C24H34N7O17P3S	9543026	9543026	metabolite correctly annotated
MAM00799	3-hydroxypropionyl-CoA	C24H36N7O18P3S	11966171	11966171	metabolite correctly annotated
MAM01284	adenylylselenate	C10H12N5O10PSe	440758	440758	metabolite correctly annotated
MAM02887	selenite	SeO3	1090	1090	metabolite correctly annotated
MAM02814	pyridoxal-phosphate	C8H8NO6P	1051	1051	metabolite correctly annotated
MAM02882	se-adenosylselenomethionine	C15H23N6O5Se	24892761	24892761	metabolite correctly annotated
MAM02895	se-methyl-L-selenocysteine	C4H9NO2Se	147004	147004	metabolite correctly annotated
MAM01640	D-arginine	C6H15N4O2	71070	71070	metabolite correctly annotated
MAM02180	isobutyryl-CoA	C25H38N7O17P3S	3036931	3036931	metabolite correctly annotated
MAM00826	3-methylcrotonyl-CoA	C26H38N7O17P3S	9549326	9549326	metabolite correctly annotated
MAM00171	(S)-3-hydroxy-2-methylbutyryl-CoA	C26H40N7O18P3S	11966220	11966220	metabolite correctly annotated
MAM01633	D-3-amino-isobutanoate	C4H9NO2	5459822	5459822	metabolite correctly annotated
MAM03111	UDP-N-acetylglucosamine	C17H25N3O17P2	445675	445675	metabolite correctly annotated
MAM02529	N-acetylglucosamine-6-phosphate	C8H14NO9P	440996	440996	metabolite correctly annotated
MAM02524	N-acetyl-D-mannosamine	C8H15NO6	439281	439281	metabolite correctly annotated
MAM02565	neungc	C11H18NO10	440001	440001	metabolite correctly annotated
MAM02543	N-acetylneuraminate	C11H18NO9	439197	439197	metabolite correctly annotated
MAM01751	dTDP-glucose	C16H24N2O16P2	443210	443210	metabolite correctly annotated
MAM02526	N-acetylgalactosamine-1-phosphate	C8H14NO9P	22833661	22833661	metabolite correctly annotated
MAM01806	farnesyl-PP	C15H25O7P2	445713	445713	metabolite correctly annotated
MAM01382	beta-1,4-mannose-N-acetylglucosamine	C14H25NO11	53477853	53477853	metabolite correctly annotated
MAM00141	(alpha-D-mannosyl)2-beta-D-mannosyl-N-acetylglucosamine	C26H45NO21	53477854	53477854	metabolite correctly annotated
MAM01159	6-deoxy-L-galactose	C6H12O5	17106	17106	metabolite correctly annotated
MAM02770	proline	C5H9NO2	145742	145742	metabolite correctly annotated
MAM02993	threonine	C4H9NO3	6288	6288	metabolite correctly annotated
MAM03089	tryptophan	C11H12N2O2	6305	6305	metabolite correctly annotated
MAM02191	itaconate	C5H4O4	811	811	metabolite correctly annotated
MAM02465	mesaconate	C5H4O4	638129	638129	metabolite correctly annotated
MAM02183	isocitrate	C6H5O7	1198	1198	metabolite correctly annotated
MAM02662	oxalosuccinate	C6H3O7	972	972	metabolite correctly annotated
MAM02944	succinyl-CoA	C25H35N7O19P3S	92133	92133	metabolite correctly annotated
MAM01580	cis-aconitate	C6H3O6	643757	643757	metabolite correctly annotated
MAM02934	S-succinyldihydrolipoamide	C12H20NO4S2	11953795	11953795	metabolite correctly annotated
MAM01803	FADH2	C27H33N9O15P2	446013	446013	metabolite correctly annotated
MAM01997	glycolaldehyde	C2H4O2	756	756	metabolite correctly annotated
MAM01397	bilirubin-bisglucuronoside	C45H50N4O18	5280817	5280817	metabolite correctly annotated
MAM03134	valeric acid	C5H9O2	7991	7991	metabolite correctly annotated
MAM02122	hexanoyl-CoA	C27H42N7O17P3S	449118	449118	metabolite correctly annotated
MAM02108	heptylic acid	C7H13O2	8094	8094	metabolite correctly annotated
MAM02642	octanoic acid	C8H15O2	379	379	metabolite correctly annotated
MAM02644	octanoyl-CoA	C29H46N7O17P3S	445344	445344	metabolite correctly annotated
MAM02614	nonanoic acid	C9H17O2	8158	8158	metabolite correctly annotated
MAM01650	decanoyl-CoA	C31H50N7O17P3S	164800	164800	metabolite correctly annotated
MAM01648	decanoic acid	C10H19O2	2969	2969	metabolite correctly annotated
MAM03117	undecylic acid	C11H21O2	8180	8180	metabolite correctly annotated
MAM02345	lauroyl-CoA	C33H54N7O17P3S	165436	165436	metabolite correctly annotated
MAM02344	lauric acid	C12H23O2	3893	3893	metabolite correctly annotated
MAM03050	tridecanoyl-CoA	C34H56N7O17P3S	53481606	53481606	metabolite correctly annotated
MAM03051	tridecylic acid	C13H25O2	12530	12530	metabolite correctly annotated
MAM02495	myristoyl-CoA	C35H58N7O17P3S	11966124	11966124	metabolite correctly annotated
MAM02494	myristic acid	C14H27O2	11005	11005	metabolite correctly annotated
MAM02745	physeteric acid	C14H25O2	5312400	5312400	metabolite correctly annotated
MAM02690	pentadecylic acid	C15H29O2	13849	13849	metabolite correctly annotated
MAM02674	palmitate	C16H31O2	985	985	metabolite correctly annotated
MAM02678	palmitoyl-CoA	C37H62N7O17P3S	644109	644109	metabolite correctly annotated
MAM02677	palmitoleoyl-CoA	C37H60N7O17P3S	25244394	25244394	metabolite correctly annotated
MAM02456	margaric acid	C17H33O2	10465	10465	metabolite correctly annotated
MAM02101	heptadecanoyl-CoA	C38H64N7O17P3S	3082004	3082004	metabolite correctly annotated
MAM02941	stearoyl-CoA	C39H66N7O17P3S	94140	94140	metabolite correctly annotated
MAM01585	cis-vaccenic acid	C18H33O2	5282761	5282761	metabolite correctly annotated
MAM02647	oleoyl-CoA	C39H64N7O17P3S	5497111	5497111	metabolite correctly annotated
MAM02646	oleate	C18H33O2	445639	445639	metabolite correctly annotated
MAM00106	(6Z,9Z)-octadecadienoyl-CoA	C39H62N7O17P3S	134822643	134822643	metabolite correctly annotated
MAM02613	nonadecylic acid	C19H37O2	12591	12591	metabolite correctly annotated
MAM01773	eicosanoyl-CoA	C41H70N7O17P3S	3081439	3081439	metabolite correctly annotated
MAM01771	eicosanoate	C20H39O2	10467	10467	metabolite correctly annotated
MAM01584	cis-gondoic acid	C20H37O2	5282768	5282768	metabolite correctly annotated
MAM02457	mead acid	C20H33O2	5312531	5312531	metabolite correctly annotated
MAM02053	henicosanoic acid	C21H41O2	16898	16898	metabolite correctly annotated
MAM01373	behenic acid	C22H43O2	8215	8215	metabolite correctly annotated
MAM01583	cis-erucic acid	C22H41O2	5281116	5281116	metabolite correctly annotated
MAM01582	cis-cetoleic acid	C22H41O2	5282771	5282771	metabolite correctly annotated
MAM03045	tricosanoic acid	C23H45O2	17085	17085	metabolite correctly annotated
MAM02971	tetracosanoyl-CoA	C45H78N7O17P3S	3082227	3082227	metabolite correctly annotated
MAM02564	nervonic acid	C24H45O2	5281120	5281120	metabolite correctly annotated
MAM02110	hexacosanoyl-CoA	C47H82N7O17P3S	25246198	25246198	metabolite correctly annotated
MAM01432	cerotic acid	C26H51O2	10469	10469	metabolite correctly annotated
MAM02389	linolenate	C18H29O2	5280934	5280934	metabolite correctly annotated
MAM02939	stearidonic acid	C18H27O2	5312508	5312508	metabolite correctly annotated
MAM02648	omega-3-arachidonic acid	C20H31O2	11722594	11722594	metabolite correctly annotated
MAM01784	EPA	C20H29O2	446284	446284	metabolite correctly annotated
MAM02391	linoleoyl-CoA	C39H62N7O17P3S	5497112	5497112	metabolite correctly annotated
MAM02387	linoleate	C18H31O2	5280450	5280450	metabolite correctly annotated
MAM01934	gamma-linolenoyl-CoA	C39H60N7O17P3S	11966132	11966132	metabolite correctly annotated
MAM01696	dihomo-gamma-linolenate	C20H33O2	5280581	5280581	metabolite correctly annotated
MAM01362	arachidonate	C20H31O2	444899	444899	metabolite correctly annotated
MAM01291	adrenic acid	C22H35O2	5497181	5497181	metabolite correctly annotated
MAM00793	3-hydroxyoctadecanoyl-CoA	C39H66N7O18P3S	24906329	24906329	metabolite correctly annotated
MAM00777	3-hydroxyeicosanoyl-CoA	C41H70N7O18P3S	25229587	25229587	metabolite correctly annotated
MAM00800	3-hydroxytetracosanoyl-CoA	C45H78N7O18P3S	25229585	25229585	metabolite correctly annotated
MAM00337	13(S)-HPODE	C18H31O4	5280720	5280720	metabolite correctly annotated
MAM00988	4-hydroxy-2-nonenal	C9H16O2	5283344	5283344	metabolite correctly annotated
MAM01216	9(10)-EpOME	C18H31O3	6246154	6246154	metabolite correctly annotated
MAM00305	12(13)-EpOME	C18H31O3	5356421	5356421	metabolite correctly annotated
MAM02394	lipoic acid	C8H13O2S2	6112	6112	metabolite correctly annotated
MAM01702	dihydrolipoate	C8H15O2S2	421	421	metabolite correctly annotated
MAM02365	leukotriene B5	C20H29O4	5283125	5283125	metabolite correctly annotated
MAM02367	leukotriene C5	C30H43N3O9S	53481570	53481570	metabolite correctly annotated
MAM02368	leukotriene D5	C25H37N2O6S	53481571	53481571	metabolite correctly annotated
MAM00389	15-epi-lipoxin B5	C20H29O5	53481476	53481476	metabolite correctly annotated
MAM02787	prostaglandin E3	C20H29O5	5280937	5280937	metabolite correctly annotated
MAM00029	(18R)-hydroxy-(5Z,8Z,11Z,14Z,16E)-eicosapentaenoic acid	C20H29O3	16061126	16061126	metabolite correctly annotated
MAM01054	5,6-EET	C20H31O3	5283202	5283202	metabolite correctly annotated
MAM01209	8,9-EET	C20H31O3	5283203	5283203	metabolite correctly annotated
MAM00366	14,15-EET	C20H31O3	5283205	5283205	metabolite correctly annotated
MAM01042	5(S)-HPETE	C20H31O4	5280778	5280778	metabolite correctly annotated
MAM02362	leukotriene A4	C20H29O3	5280383	5280383	metabolite correctly annotated
MAM01040	5(S)-HETE	C20H31O3	5280733	5280733	metabolite correctly annotated
MAM02364	leukotriene B4	C20H31O4	5280492	5280492	metabolite correctly annotated
MAM01050	5,15-DiHETE	C20H31O4	5283158	5283158	metabolite correctly annotated
MAM00380	15(S)-HPETE	C20H31O4	5280893	5280893	metabolite correctly annotated
MAM00377	15(S)-HETE	C20H31O3	5280724	5280724	metabolite correctly annotated
MAM02396	lipoxin B4	C20H31O5	5280915	5280915	metabolite correctly annotated
MAM02395	lipoxin A4	C20H31O5	5280914	5280914	metabolite correctly annotated
MAM00309	12(S)-HPETE	C20H31O4	5280892	5280892	metabolite correctly annotated
MAM02027	GSSG	C20H30N6O12S2	65359	65359	metabolite correctly annotated
MAM02366	leukotriene C4	C30H45N3O9S	5280493	5280493	metabolite correctly annotated
MAM02418	LTD4	C25H39N2O6S	5280878	5280878	metabolite correctly annotated
MAM00394	15-oxo-lipoxin A4	C20H29O5	53481477	53481477	metabolite correctly annotated
MAM00339	13,14-dihydro-15-oxo-lipoxin A4	C20H31O5	53481470	53481470	metabolite correctly annotated
MAM00326	12-keto-LTB4	C20H29O4	5280876	5280876	metabolite correctly annotated
MAM00328	12-oxo-10,11-dihydro-20-COOH-LTB4	C20H28O6	53481456	53481456	metabolite correctly annotated
MAM00599	20-OH-LTB4	C20H31O5	5280745	5280745	metabolite correctly annotated
MAM00585	20-COOH-LTB4	C20H28O6	5280877	5280877	metabolite correctly annotated
MAM01171	6-trans-12-epi-LTB4	C20H31O4	5283129	5283129	metabolite correctly annotated
MAM00253	10,11-dihydro-12-oxo-LTB4	C20H31O4	53481445	53481445	metabolite correctly annotated
MAM00255	10,11-dihydro-20-dihydroxy-LTB4	C20H33O6	53481447	53481447	metabolite correctly annotated
MAM00583	20-COOH-10,11-dihydro-LTB4	C20H30O6	53481507	53481507	metabolite correctly annotated
MAM00586	20-COOH-LTE4	C23H33NO7S	53481508	53481508	metabolite correctly annotated
MAM00014	(13E)-tetranor-16-carboxy-LTE4	C19H25NO7S	53481472	53481472	metabolite correctly annotated
MAM02370	leukotriene F4	C28H42N2O8S	5280938	5280938	metabolite correctly annotated
MAM02794	prostaglandin H2	C20H31O5	445049	445049	metabolite correctly annotated
MAM02783	prostaglandin D2	C20H31O5	448457	448457	metabolite correctly annotated
MAM02348	L-carnitine	C7H15NO3	10917	10917	metabolite correctly annotated
MAM02635	O-butanoylcarnitine	C11H21NO4	439829	439829	metabolite correctly annotated
MAM02634	O-acetylcarnitine	C9H17NO4	1	1	metabolite correctly annotated
MAM01729	dodecanoylcarnitine	C19H37NO4	168381	168381	metabolite correctly annotated
MAM02973	tetradecanoylcarnitine	C21H41NO4	53477791	53477791	metabolite correctly annotated
MAM02411	L-palmitoylcarnitine	C23H45NO4	11953816	11953816	metabolite correctly annotated
MAM02100	heptadecanoylcarnitine	C24H47NO4	53477803	53477803	metabolite correctly annotated
MAM01772	eicosanoylcarnitine	C27H53NO4	53477833	53477833	metabolite correctly annotated
MAM02409	L-octanoylcarnitine	C15H29NO4	11953814	11953814	metabolite correctly annotated
MAM00904	3-oxotetracosanoyl-CoA	C45H76N7O18P3S	25229583	25229583	metabolite correctly annotated
MAM00776	3-hydroxydocosanoyl-CoA	C43H74N7O18P3S	25229586	25229586	metabolite correctly annotated
MAM00866	3-oxodocosanoyl-CoA	C43H72N7O18P3S	25229584	25229584	metabolite correctly annotated
MAM00872	3-oxoeicosanoyl-CoA	C41H68N7O18P3S	25229571	25229571	metabolite correctly annotated
MAM00175	(S)-3-hydroxyhexadecanoyl-CoA	C37H62N7O18P3S	11966179	11966179	metabolite correctly annotated
MAM00895	3-oxopalmitoyl-CoA	C37H60N7O18P3S	169621	169621	metabolite correctly annotated
MAM00066	(2E)-tetradecenoyl-CoA	C35H56N7O17P3S	11966172	11966172	metabolite correctly annotated
MAM00178	(S)-3-hydroxytetradecanoyl-CoA	C35H58N7O18P3S	11966177	11966177	metabolite correctly annotated
MAM00906	3-oxotetradecanoyl-CoA	C35H56N7O18P3S	11966197	11966197	metabolite correctly annotated
MAM00174	(S)-3-hydroxydodecanoyl-CoA	C33H54N7O18P3S	11966173	11966173	metabolite correctly annotated
MAM00868	3-oxododecanoyl-CoA	C33H52N7O18P3S	11966169	11966169	metabolite correctly annotated
MAM00039	(2E)-decenoyl-CoA	C31H48N7O17P3S	24883423	24883423	metabolite correctly annotated
MAM00181	(S)-hydroxydecanoyl-CoA	C31H50N7O18P3S	11966158	11966158	metabolite correctly annotated
MAM00059	(2E)-octenoyl-CoA	C29H44N7O17P3S	11966175	11966175	metabolite correctly annotated
MAM00183	(S)-hydroxyoctanoyl-CoA	C29H46N7O18P3S	11966216	11966216	metabolite correctly annotated
MAM00892	3-oxooctanoyl-CoA	C29H44N7O18P3S	11966162	11966162	metabolite correctly annotated
MAM00182	(S)-hydroxyhexanoyl-CoA	C27H42N7O18P3S	11966160	11966160	metabolite correctly annotated
MAM00882	3-oxohexanoyl-CoA	C27H40N7O18P3S	3082152	3082152	metabolite correctly annotated
MAM00894	3-oxopalmitoleoyl-CoA	C37H58N7O18P3S	440601	440601	metabolite correctly annotated
MAM02746	phytanic acid	C20H39O2	26840	26840	metabolite correctly annotated
MAM02747	phytanoyl-CoA	C41H70N7O17P3S	439640	439640	metabolite correctly annotated
MAM00564	2(S)-pristanal	C19H38O	14671060	14671060	metabolite correctly annotated
MAM02766	pristanic acid	C19H37O2	123929	123929	metabolite correctly annotated
MAM03027	trans-2,3-dehydropristanoyl-CoA	C40H66N7O17P3S	56927963	56927963	metabolite correctly annotated
MAM01576	cis,cis-myristo-5,8-dienoyl-CoA	C35H54N7O17P3S	21252281	21252281	metabolite correctly annotated
MAM03021	trans,cis-lauro-2,6-dienoyl-CoA	C33H50N7O17P3S	11966194	11966194	metabolite correctly annotated
MAM00980	4-cis-decenoyl-CoA	C31H48N7O17P3S	6443609	6443609	metabolite correctly annotated
MAM01316	all-trans-decaprenyl-diphosphate	C50H81O7P2	5462210	5462210	metabolite correctly annotated
MAM01805	farnesylcysteine	C18H31NO2S	6438372	6438372	metabolite correctly annotated
MAM03159	phylloquinol	C31H48O2	5280585	5280585	metabolite correctly annotated
MAM01512	cholesterol-sulfate	C27H45O4S	65076	65076	metabolite correctly annotated
MAM01450	cholesterol	C27H46O	5997	5997	metabolite correctly annotated
MAM00592	20-hydroxycholesterol	C27H46O2	121935	121935	metabolite correctly annotated
MAM02763	pregnenolone	C21H32O2	8955	8955	metabolite correctly annotated
MAM00294	11-deoxycorticosterone	C21H30O3	6166	6166	metabolite correctly annotated
MAM01614	corticosterone	C21H30O4	5753	5753	metabolite correctly annotated
MAM01184	7alpha-hydroxypregnenolone	C21H32O3	9967418	9967418	metabolite correctly annotated
MAM00406	17alpha,21-dihydroxypregnenolone	C21H32O4	192735	192735	metabolite correctly annotated
MAM00295	11-deoxycortisol	C21H30O4	440707	440707	metabolite correctly annotated
MAM00283	11beta,17alpha,21-trihydroxypregnenolone	C21H32O5	11966170	11966170	metabolite correctly annotated
MAM01615	cortisol	C21H30O5	5754	5754	metabolite correctly annotated
MAM00409	17alpha-hydroxyprogesterone	C21H30O3	6238	6238	metabolite correctly annotated
MAM00603	21-deoxycortisol	C21H30O4	92827	92827	metabolite correctly annotated
MAM02769	progesterone	C21H30O2	5994	5994	metabolite correctly annotated
MAM01314	allopregnanolone	C21H34O2	92786	92786	metabolite correctly annotated
MAM00604	21-hydroxyallopregnanolone	C21H34O3	101771	101771	metabolite correctly annotated
MAM00429	18-hydroxycorticosterone	C21H30O5	11222	11222	metabolite correctly annotated
MAM01396	bilirubin	C33H34N4O6	5280352	5280352	metabolite correctly annotated
MAM02998	thyroxine	C15H11I4NO4	5819	5819	metabolite correctly annotated
MAM01786	estradiol-17beta 3-glucuronide	C24H32O8	440713	440713	metabolite correctly annotated
MAM01787	estradiol-17beta	C18H24O2	5757	5757	metabolite correctly annotated
MAM01660	dehydroepiandrosterone	C19H28O2	5881	5881	metabolite correctly annotated
MAM00971	4-androstene-3,17-dione	C19H26O2	6128	6128	metabolite correctly annotated
MAM01616	cortisone	C21H28O5	222786	222786	metabolite correctly annotated
MAM01790	estrone	C18H22O2	5870	5870	metabolite correctly annotated
MAM01789	estrone 3-sulfate	C18H21O5S	3001028	3001028	metabolite correctly annotated
MAM02762	pregnenolone sulfate	C21H31O5S	105074	105074	metabolite correctly annotated
MAM02969	testosterone	C19H28O2	6013	6013	metabolite correctly annotated
MAM00432	19-hydroxytestosterone	C19H28O3	150968	150968	metabolite correctly annotated
MAM01158	6beta-hydroxytestosterone	C19H28O3	65543	65543	metabolite correctly annotated
MAM02967	testosterone glucuronide	C25H36O8	108192	108192	metabolite correctly annotated
MAM01795	estrone-glucuronide	C24H30O8	115255	115255	metabolite correctly annotated
MAM01338	androsterone	C19H30O2	5879	5879	metabolite correctly annotated
MAM01339	androsterone-glucuronide	C25H38O8	114833	114833	metabolite correctly annotated
MAM01064	5alpha-androstane-3,17-dione	C19H28O2	222865	222865	metabolite correctly annotated
MAM02968	testosterone sulfate	C19H27O5S	119207	119207	metabolite correctly annotated
MAM01800	etiocholanolone	C19H30O2	5880	5880	metabolite correctly annotated
MAM01788	estriol	C18H24O3	5756	5756	metabolite correctly annotated
MAM01069	5-alpha-dihydrotestosterone	C19H30O2	10635	10635	metabolite correctly annotated
MAM01065	5alpha-androstane-3alpha,17beta-diol	C19H32O2	15818	15818	metabolite correctly annotated
MAM01337	androsterone sulfate	C19H29O5S	159663	159663	metabolite correctly annotated
MAM01336	androstenediol	C19H30O2	10634	10634	metabolite correctly annotated
MAM00165	(R)-5-phosphomevalonate	C6H10O7P	439400	439400	metabolite correctly annotated
MAM00164	(R)-5-diphosphomevalonate	C6H10O10P2	439418	439418	metabolite correctly annotated
MAM02933	squalene	C30H50	638072	638072	metabolite correctly annotated
MAM02932	squalene 2,3-oxide	C30H50O	5459811	5459811	metabolite correctly annotated
MAM02336	lanosterol	C30H50O	246983	246983	metabolite correctly annotated
MAM00941	4,4-dimethyl-5alpha-cholesta-8,14,24-trien-3beta-ol	C29H46O	443212	443212	metabolite correctly annotated
MAM01067	5alpha-cholesta-8,24-dien-3-one	C27H42O	22298942	22298942	metabolite correctly annotated
MAM03158	zymosterol	C27H44O	92746	92746	metabolite correctly annotated
MAM01189	7-dehydrodesmosterol	C27H42O	440558	440558	metabolite correctly annotated
MAM01675	desmosterol	C27H44O	439577	439577	metabolite correctly annotated
MAM02343	lathosterol	C27H46O	65728	65728	metabolite correctly annotated
MAM02805	provitamin D3	C27H44O	439423	439423	metabolite correctly annotated
MAM01449	cholestenol	C27H46O	101770	101770	metabolite correctly annotated
MAM00434	19-oxo-testosterone	C19H26O3	12850019	12850019	metabolite correctly annotated
MAM00649	2-hydroxyestradiol-17beta	C18H24O3	247304	247304	metabolite correctly annotated
MAM00400	16alpha-hydroxyestrone	C18H22O3	115116	115116	metabolite correctly annotated
MAM00650	2-hydroxyestrone	C18H22O3	440623	440623	metabolite correctly annotated
MAM01791	estrone-2,3-quinone	C18H20O3	148381	148381	metabolite correctly annotated
MAM00651	2-hydroxyestrone-1-S-glutathione	C28H36N3O9S	53481501	53481501	metabolite correctly annotated
MAM00652	2-hydroxyestrone-4-S-glutathione	C28H36N3O9S	53481502	53481502	metabolite correctly annotated
MAM01001	4-hydroxyestrone-2-S-glutathione	C28H36N3O9S	53481521	53481521	metabolite correctly annotated
MAM02929	sphingosine	C18H38NO2	5280335	5280335	metabolite correctly annotated
MAM00769	3-dehydrosphinganine	C18H38NO2	439853	439853	metabolite correctly annotated
MAM02927	sphinganine	C18H40NO2	91486	91486	metabolite correctly annotated
MAM02928	sphinganine-1-phosphate	C18H39NO5P	644260	644260	metabolite correctly annotated
MAM02113	hexadecanal	C16H32O	984	984	metabolite correctly annotated
MAM02930	sphingosine-1-phosphate	C18H37NO5P	5283560	5283560	metabolite correctly annotated
MAM02116	hexadecenal	C16H30O	5280541	5280541	metabolite correctly annotated
MAM02738	phosphocholine	C5H13NO4P	1014	1014	metabolite correctly annotated
MAM01982	glycerate	C3H5O4	439194	439194	metabolite correctly annotated
MAM02914	sn-glycerol-3-phosphate	C3H7O6P	439162	439162	metabolite correctly annotated
MAM01984	glycerone	C3H6O3	670	670	metabolite correctly annotated
MAM01428	CDP-ethanolamine	C11H19N4O11P2	123727	123727	metabolite correctly annotated
MAM01425	CDP-choline	C14H25N4O11P2	13804	13804	metabolite correctly annotated
MAM02171	inositol	C6H12O6	892	892	metabolite correctly annotated
MAM01260	acetylcholine	C7H16NO2	187	187	metabolite correctly annotated
MAM01797	ethanolamine	C2H8NO	700	700	metabolite correctly annotated
MAM02739	phosphodimethylethanolamine	C4H10NO4P	151438	151438	metabolite correctly annotated
MAM02525	N-acetylgalactosamine	C8H15NO6	35717	35717	metabolite correctly annotated
MAM02792	prostaglandin G2	C20H31O6	5280883	5280883	metabolite correctly annotated
MAM02994	thromboxane A2	C20H31O5	5280497	5280497	metabolite correctly annotated
MAM01168	6-oxo-prostaglandin F1alpha	C20H33O6	5280888	5280888	metabolite correctly annotated
MAM01167	6-oxo-prostaglandin E1	C20H31O6	5280889	5280889	metabolite correctly annotated
MAM02789	prostaglandin F2alpha	C20H33O5	5280363	5280363	metabolite correctly annotated
MAM02796	prostaglandin J2	C20H29O4	5280884	5280884	metabolite correctly annotated
MAM02800	prostaglandin-PGE2-glyceryl ester	C23H38O7	53481593	53481593	metabolite correctly annotated
MAM01335	anandamide	C22H37NO2	5281969	5281969	metabolite correctly annotated
MAM00635	2-arachidonoylglycerol	C23H38O4	5282280	5282280	metabolite correctly annotated
MAM02864	S-(PGJ2)-glutathione	C30H45N3O10S	53481603	53481603	metabolite correctly annotated
MAM02863	S-(PGA2)-glutathione	C30H45N3O10S	53481602	53481602	metabolite correctly annotated
MAM02860	S-(9-deoxy-delta9,12-PGD2)-glutathione	C30H45N3O10S	53481598	53481598	metabolite correctly annotated
MAM02859	S-(9-deoxy-delta12-PGD2)-glutathione	C30H47N3O10S	53481597	53481597	metabolite correctly annotated
MAM02851	S-(11-hydroxy-9-deoxy-delta12-PGD2)-glutathione	C30H49N3O10S	53481595	53481595	metabolite correctly annotated
MAM02791	prostaglandin G1	C20H33O6	53481591	53481591	metabolite correctly annotated
MAM02793	prostaglandin H1	C20H33O5	5283048	5283048	metabolite correctly annotated
MAM02785	prostaglandin E1	C20H33O5	5280723	5280723	metabolite correctly annotated
MAM02862	S-(PGA1)-glutathione	C30H47N3O10S	5281898	5281898	metabolite correctly annotated
MAM02776	prostaglandin A1	C20H31O4	5281912	5281912	metabolite correctly annotated
MAM02384	L-iduronic acid	C6H9O7	441039	441039	metabolite correctly annotated
MAM02139	hyaluronan biosynthesis, precursor 1	C14H20NO11	440484	440484	metabolite correctly annotated
MAM01601	cocaine	C17H21NO4	446220	446220	metabolite correctly annotated
MAM02470	methanol	CH4O1	887	887	metabolite correctly annotated
MAM01183	7alpha-hydroxycholesterol	C27H46O2	107722	107722	metabolite correctly annotated
MAM01178	7alpha,12alpha-dihydroxycholest-4-en-3-one	C27H44O3	3081958	3081958	metabolite correctly annotated
MAM00750	3alpha,7alpha,12alpha-trihydroxy-5beta-cholestan-26-al	C27H46O4	439479	439479	metabolite correctly annotated
MAM00752	3alpha,7alpha,12alpha-trihydroxy-5beta-cholestanate	C27H45O5	440460	440460	metabolite correctly annotated
MAM01514	choloyl-CoA	C45H70N7O20P3S	644071	644071	metabolite correctly annotated
MAM01445	cholate	C24H39O5	221493	221493	metabolite correctly annotated
MAM01988	glycocholate	C26H43NO6	10140	10140	metabolite correctly annotated
MAM01182	7alpha-hydroxycholest-4-en-3-one	C27H44O2	123743	123743	metabolite correctly annotated
MAM01181	7alpha-hydroxy-5beta-cholestan-3-one	C27H46O2	5284270	5284270	metabolite correctly annotated
MAM01095	5beta-cholestane-3alpha,7alpha-diol	C27H48O2	3080603	3080603	metabolite correctly annotated
MAM01093	5beta-cholestane-3alpha,7alpha,26-triol	C27H48O3	3082089	3082089	metabolite correctly annotated
MAM00756	3alpha,7alpha-dihydroxy-5beta-cholestan-26-al	C27H46O3	5460041	5460041	metabolite correctly annotated
MAM01434	chenodeoxycholoyl-CoA	C45H70N7O19P3S	11966205	11966205	metabolite correctly annotated
MAM01435	chenodiol	C24H39O4	10133	10133	metabolite correctly annotated
MAM02962	taurochenodeoxycholate	C26H45NO6S	387316	387316	metabolite correctly annotated
MAM01987	glycochenodeoxycholate	C26H43NO5	12544	12544	metabolite correctly annotated
MAM01179	7alpha,25-dihydroxy-4-cholesten-3-one	C27H44O3	5284267	5284267	metabolite correctly annotated
MAM01087	5beta-cholestane-3alpha,7alpha,12alpha,24s,25-pentol	C27H48O5	6453659	6453659	metabolite correctly annotated
MAM01085	5beta-cholestane-3alpha,7alpha,12alpha,23,25-pentol	C27H48O5	5284212	5284212	metabolite correctly annotated
MAM01667	deoxycholoyl-CoA	C45H70N7O19P3S	24820763	24820763	metabolite correctly annotated
MAM02000	glycolithocholate	C26H42NO4	115245	115245	metabolite correctly annotated
MAM02157	hypotaurine	C2H7NO2S	107812	107812	metabolite correctly annotated
MAM02961	taurine	C2H7NO3S	1123	1123	metabolite correctly annotated
MAM02519	Na+	Na	923	923	metabolite correctly annotated
MAM00417	17-hydroxy-E4-neuroprostane	C22H31O5	53481484	53481484	metabolite correctly annotated
MAM00594	20-hydroxy-E4-neuroprostane	C22H31O5	53481510	53481510	metabolite correctly annotated
MAM02585	nicotinate ribonucleotide	C11H12NO9P	121992	121992	metabolite correctly annotated
MAM02584	nicotinate D-ribonucleoside	C11H13NO6	161234	161234	metabolite correctly annotated
MAM01646	deamido-NAD	C21H24N6O15P2	165491	165491	metabolite correctly annotated
MAM02583	nicotinamide	C6H6N2O	936	936	metabolite correctly annotated
MAM02581	nicotinamide D-ribonucleotide	C11H14N2O8P	14180	14180	metabolite correctly annotated
MAM02582	nicotinamide ribonucleoside	C11H15N2O5	439924	439924	metabolite correctly annotated
MAM02506	N1-methyl-4-pyridone-5-carboxamide	C7H8N2O2	440810	440810	metabolite correctly annotated
MAM01674	dephospho-CoA	C21H33N7O13P2S	444485	444485	metabolite correctly annotated
MAM02741	phosphopantetheine	C11H21N2O7PS	115254	115254	metabolite correctly annotated
MAM02679	pantetheine	C11H22N2O4S	439322	439322	metabolite correctly annotated
MAM01627	cysteamine	C2H8NS	6058	6058	metabolite correctly annotated
MAM00526	1D-myo-inositol-1,4-bisphosphate	C6H10O12P2	439444	439444	metabolite correctly annotated
MAM00530	1D-myo-inositol-4-phosphate	C6H11O9P	440043	440043	metabolite correctly annotated
MAM00523	1D-myo-inositol-1,3,4,6-tetrakisphosphate	C6H8O18P4	121969	121969	metabolite correctly annotated
MAM00528	1D-myo-inositol-3,4-bisphosphate	C6H10O12P2	440211	440211	metabolite correctly annotated
MAM00529	1D-myo-inositol-3-phosphate	C6H11O9P	440194	440194	metabolite correctly annotated
MAM00525	1D-myo-inositol-1,4,5,6-tetrakisphosphate	C6H8O18P4	443266	443266	metabolite correctly annotated
MAM00527	1D-myo-inositol-3,4,5,6-tetrakisphosphate	C6H8O18P4	121920	121920	metabolite correctly annotated
MAM10011	N-formyl-L-glutamate	C6H7NO5	439376	439376	metabolite correctly annotated
MAM02488	molybdopterin	C10H12N5O6PS2	135398581	135398581	metabolite correctly annotated
MAM01281	adenylated molybdopterin	C20H24N10O12P2S2	135926598	135926598	metabolite correctly annotated
MAM01155	6-[(1S,2R)-1,2-dihydroxy-3-triphosphooxypropyl]-7,8-dihydropterin	C9H12N5O13P3	135398610	135398610	metabolite correctly annotated
MAM01170	6-pyruvoyltetrahydropterin	C9H11N5O3	135398695	135398695	metabolite correctly annotated
MAM03057	triphosphate	HO10P3	983	983	metabolite correctly annotated
MAM01164	6-lactoyl-5,6,7,8-tetrahydropterin	C9H13N5O3	135398702	135398702	metabolite correctly annotated
MAM01832	formamidopyrimidine nucleoside triphosphate	C10H14N5O15P3	135398719	135398719	metabolite correctly annotated
MAM01704	dihydroneopterin	C9H13N5O4	135398602	135398602	metabolite correctly annotated
MAM00575	2,5-diaminopyrimidine nucleoside triphosphate	C9H14N5O14P3	135398720	135398720	metabolite correctly annotated
MAM02399	lipoyllysine	C14H26N2O3S2	53481572	53481572	metabolite correctly annotated
MAM02379	L-gulono-1,4-lactone	C6H10O6	439373	439373	metabolite correctly annotated
MAM01685	D-glucurono-6,3-lactone	C6H8O6	92283	92283	metabolite correctly annotated
MAM01681	D-glucarate	C6H8O8	33037	33037	metabolite correctly annotated
MAM02406	L-lyxonate	C5H9O6	644110	644110	metabolite correctly annotated
MAM02359	L-erythrulose	C4H8O4	5460032	5460032	metabolite correctly annotated
MAM01822	Fe3+	Fe	29936	29936	metabolite correctly annotated
MAM02756	porphobilinogen	C10H13N2O4	1021	1021	metabolite correctly annotated
MAM03128	uroporphyrinogen III	C40H36N4O16	1179	1179	metabolite correctly annotated
MAM01606	coproporphyrinogen III	C36H40N4O8	321	321	metabolite correctly annotated
MAM02804	protoporphyrinogen IX	C34H38N4O4	121893	121893	metabolite correctly annotated
MAM02803	protoporphyrin	C34H32N4O4	4971	4971	metabolite correctly annotated
MAM01399	biliverdin	C33H32N4O6	5280353	5280353	metabolite correctly annotated
MAM01604	coproporphyrin III	C36H34N4O8	114935	114935	metabolite correctly annotated
MAM01605	coproporphyrinogen I	C36H40N4O8	440776	440776	metabolite correctly annotated
MAM03127	uroporphyrinogen I	C40H36N4O16	440775	440775	metabolite correctly annotated
MAM02832	retinal	C20H28O	638015	638015	metabolite correctly annotated
MAM02834	retinol	C20H30O	445354	445354	metabolite correctly annotated
MAM00291	11-cis-retinol	C20H30O	5280382	5280382	metabolite correctly annotated
MAM00290	11-cis-retinal	C20H28O	5280490	5280490	metabolite correctly annotated
MAM01340	anhydroretinol	C20H28	5287678	5287678	metabolite correctly annotated
MAM00351	13-cis-retinol	C20H30O	9904001	9904001	metabolite correctly annotated
MAM02833	retinoate	C20H27O2	444795	444795	metabolite correctly annotated
MAM01024	4-OH-retinal	C20H28O2	14015984	14015984	metabolite correctly annotated
MAM00427	18-hydroxy-all-trans-retinoate	C20H27O3	6506224	6506224	metabolite correctly annotated
MAM01224	9,13-cis-retinoate	C20H27O2	6419708	6419708	metabolite correctly annotated
MAM00292	11-cis-retinyl-palmitate	C36H60O2	5459829	5459829	metabolite correctly annotated
MAM00349	13-cis-retinal	C20H28O	6436079	6436079	metabolite correctly annotated
MAM00993	4-hydroxy-all-trans-retinoate	C20H27O3	6438629	6438629	metabolite correctly annotated
MAM01385	beta-carotene	C40H56	5280489	5280489	metabolite correctly annotated
MAM02835	retinoyl-CoA	C41H58N7O17P3S	14232703	14232703	metabolite correctly annotated
MAM02842	riboflavin	C17H20N4O6	493570	493570	metabolite correctly annotated
MAM02897	serotonin	C10H13N2O	5202	5202	metabolite correctly annotated
MAM02549	N-acetyl-serotonin	C12H14N2O2	903	903	metabolite correctly annotated
MAM02147	hydroxide	HO	961	961	metabolite correctly annotated
MAM01839	formyl-N-acetyl-5-methoxykynurenamine	C13H16N2O4	171161	171161	metabolite correctly annotated
MAM02520	N-acetyl-5-methoxykynuramine	C12H16N2O3	390658	390658	metabolite correctly annotated
MAM02604	N-methylserotonin	C11H15N2O	150885	150885	metabolite correctly annotated
MAM01834	formyl-5-hydroxykynurenamine	C10H13N2O3	440743	440743	metabolite correctly annotated
MAM01102	5-hydroxyindoleacetaldehyde	C10H9NO2	74688	74688	metabolite correctly annotated
MAM01110	5-hydroxytryptophol	C10H11NO2	9061	9061	metabolite correctly annotated
MAM00561	2-(alpha-hydroxyethyl)thiamine-diphosphate	C14H20N4O8P2S	440568	440568	metabolite correctly annotated
MAM02813	pyridoxal	C8H9NO3	1050	1050	metabolite correctly annotated
MAM02817	pyridoxine	C8H11NO3	1054	1054	metabolite correctly annotated
MAM02818	pyridoxine-phosphate	C8H10NO6P	1055	1055	metabolite correctly annotated
MAM02815	pyridoxamine	C8H13N2O2	1052	1052	metabolite correctly annotated
MAM02816	pyridoxamine-phosphate	C8H12N2O5P	1053	1053	metabolite correctly annotated
MAM01033	4-pyridoxate	C8H9NO4	6723	6723	metabolite correctly annotated
MAM03142	vitamin D3	C27H44O	5280795	5280795	metabolite correctly annotated
MAM01415	calcidiol	C27H44O2	5283731	5283731	metabolite correctly annotated
MAM01417	calcitriol	C27H44O3	5280453	5280453	metabolite correctly annotated
MAM00612	24-oxo-1alpha,25-dihydroxyvitamin D3	C27H42O4	5283703	5283703	metabolite correctly annotated
MAM03141	vitamin D2	C28H44O	5280793	5280793	metabolite correctly annotated
MAM00519	1-alpha,25-dihydroxyvitamin D2	C28H44O3	9547243	9547243	metabolite correctly annotated
MAM01935	gamma-tocopherol	C28H48O2	92729	92729	metabolite correctly annotated
MAM00356	13-hydroxy-alpha-tocopherol	C29H50O3	53481465	53481465	metabolite correctly annotated
MAM01329	alpha-tocopheryl quinone	C29H50O3	24205	24205	metabolite correctly annotated
MAM01374	benzo[a]pyrene	C20H12	2336	2336	metabolite correctly annotated
MAM01379	benzo[a]pyrene-9,10-oxide	C20H12O	37456	37456	metabolite correctly annotated
MAM01375	benzo[a]pyrene-4,5-oxide	C20H12O	37786	37786	metabolite correctly annotated
MAM02556	naphthalene	C10H8	931	931	metabolite correctly annotated
MAM01296	aflatoxin B1	C17H12O6	186907	186907	metabolite correctly annotated
MAM01298	aflatoxin B1-exo-8,9-epoxide	C17H12O7	104756	104756	metabolite correctly annotated
MAM01647	debrisoquin	C10H14N3	2966	2966	metabolite correctly annotated
MAM01617	coumarin	C9H6O2	323	323	metabolite correctly annotated
MAM01344	antipyrine	C11H12N2O	2206	2206	metabolite correctly annotated
MAM02673	paclitaxel	C47H31NO14	36314	36314	metabolite correctly annotated
MAM01007	4-hydroxy-tolbutamide	C12H18N2O4S	3656	3656	metabolite correctly annotated
MAM02587	nifedipine	C17H18N2O6	4485	4485	metabolite correctly annotated
MAM01765	ebastine	C32H39NO2	3191	3191	metabolite correctly annotated
MAM02712	perillyl alcohol	C10H16O	10819	10819	metabolite correctly annotated
MAM02588	nitrite	NO2	946	946	metabolite correctly annotated
MAM02185	isomaltose	C12H22O11	439193	439193	metabolite correctly annotated
MAM02383	L-iditol	C6H14O6	5460044	5460044	metabolite correctly annotated
MAM02915	somatostatin fragment 3-14	C72H100N16O17S2	53481604	53481604	metabolite correctly annotated
MAM02314	kinetensin 1-3	C15H31N6O4	53481564	53481564	metabolite correctly annotated
MAM01360	apppA	C20H24N10O16P3	165381	165381	metabolite correctly annotated
MAM01707	dimethylamine	C2H8N	674	674	metabolite correctly annotated
MAM02664	oxidized dithiothreitol	C4H8O2S2	439407	439407	metabolite correctly annotated
MAM02381	L-hydroxylysine	C6H14N2O3	3032849	3032849	metabolite correctly annotated
MAM03167	5-Phosphonooxy-L-lysine	C6H14N2O6P	25163995	25163995	metabolite correctly annotated
MAM01581	cis-beta-D-glucosyl-2-hydroxycinnamate	C15H18O8	5316113	5316113	metabolite correctly annotated
MAM01578	cis-2-hydroxycinnamate	C9H7O3	5280841	5280841	metabolite correctly annotated
MAM02535	N-acetyl-L-glutamate 5-semialdehyde	C7H10NO4	192878	192878	metabolite correctly annotated
MAM01594	CMP-N-trimethyl-2-aminoethylphosphonate	C14H25N4O10P2	440755	440755	metabolite correctly annotated
MAM01591	CMP-2-aminoethylphosphonate	C11H19N4O10P2	440754	440754	metabolite correctly annotated
MAM00537	1-methylpyrrolinium	C5H10N	440932	440932	metabolite correctly annotated
MAM02713	perillyl aldehyde	C10H14O	16441	16441	metabolite correctly annotated
MAM02711	perillic acid	C10H13O2	1256	1256	metabolite correctly annotated
MAM00773	3-hydroxy-2,6-dimethyl-5-methylene-heptanoyl-CoA	C31H48N7O18P3S	9543313	9543313	metabolite correctly annotated
MAM02326	L-3-cyanoalanine	C4H5N2O2	439742	439742	metabolite correctly annotated
MAM01926	gamma-glutamyl-beta-cyanoalanine	C9H12N3O5	53297342	53297342	metabolite correctly annotated
MAM02979	tetrahydropteroyltri-L-glutamate	C29H37N9O12	135398572	135398572	metabolite correctly annotated
MAM01413	Ca2+	Ca	271	271	metabolite correctly annotated
MAM01309	aldosterone	C21H28O5	5839	5839	metabolite correctly annotated
MAM01629	cystine	C6H12N2O4S2	67678	67678	metabolite correctly annotated
MAM01659	dehydroepiandrosterone sulfate	C19H27O5S	12594	12594	metabolite correctly annotated
MAM02778	prostaglandin B1	C20H31O4	5280388	5280388	metabolite correctly annotated
MAM01638	D-alanine	C3H7NO2	71080	71080	metabolite correctly annotated
MAM00402	16-glucuronide-estriol	C24H32O9	122281	122281	metabolite correctly annotated
MAM02653	omeprazole	C17H19N3O3S	4594	4594	metabolite correctly annotated
MAM02620	norepinephrine sulfate	C8H11NO6S	123747	123747	metabolite correctly annotated
MAM00577	2,6-dimethylheptanoyl-carnitine	C16H31NO4	53477823	53477823	metabolite correctly annotated
MAM01737	dopamine-3-O-sulfate	C8H11NO5S	122136	122136	metabolite correctly annotated
MAM01744	D-serine	C3H7NO3	71077	71077	metabolite correctly annotated
MAM00325	12-hydroxydodecanoic acid	C12H23O3	79034	79034	metabolite correctly annotated
MAM02407	L-metanephrine	C10H16NO3	688084	688084	metabolite correctly annotated
MAM03154	XTP	C10H11N4O15P3	439296	439296	metabolite correctly annotated
MAM01740	D-ornithine	C5H13N2O2	71082	71082	metabolite correctly annotated
MAM01966	glucose-1,6-bisphosphate	C6H11O12P2	82400	82400	metabolite correctly annotated
MAM01006	4-hydroxyretinoic acid	C20H27O3	6438629	6438629	metabolite correctly annotated
MAM00028	(18R)-HEPE	C20H29O3	16061126	16061126	metabolite correctly annotated
MAM01742	D-proline	C5H9NO2	8988	8988	metabolite correctly annotated
MAM02200	K+	K	813	813	metabolite correctly annotated
MAM02846	ribulose-5-phosphate	C5H9O8P	439184	439184	metabolite correctly annotated
MAM01402	biotinyl-5-AMP	C20H27N7O9PS	5326875	5326875	metabolite correctly annotated
MAM04082	Zymosterol Intermediate 2	C27H42O	22298942	22298942	metabolite correctly annotated
MAM03884	Phytanate	C20H39O2	26840	26840	metabolite correctly annotated
MAM01448	cholest-5-ene-3beta,7alpha,27-triol	C27H46O3	440985	440985	metabolite correctly annotated
MAM03887	Pristanoyl Coenzyme A	C40H68N7O17P3S	25137904	25137904	metabolite correctly annotated
MAM03960	D-Tagatose 1-Phosphate	C6H11O9P	6101730	6101730	metabolite correctly annotated
MAM03620	(S)-Glycerate	C3H5O4	6326776	6326776	metabolite correctly annotated
MAM03727	Alpha-Linolenyl Carnitine	C25H43NO4	53477821	53477821	metabolite correctly annotated
MAM02982	thiamin	C12H17N4OS	1130	1130	metabolite correctly annotated
MAM03318	Chenodeoxycholate	C24H39O4	10133	10133	metabolite correctly annotated
MAM02572	neurotensin 11-13	C21H33N3O5	53481585	53481585	metabolite correctly annotated
MAM03348	Dynorphin B (10-13)	C20H40N5O6	53481556	53481556	metabolite correctly annotated
MAM00761	3beta,7alpha-dihydroxy-5-cholestenoate	C27H43O4	3081084	3081084	metabolite correctly annotated
MAM02786	prostaglandin E2	C20H31O5	5280360	5280360	metabolite correctly annotated
MAM03327	Vitamin A2	C20H28O	6436043	6436043	metabolite correctly annotated
MAM03329	8-Dehydrocholesterol	C27H44O	129846	129846	metabolite correctly annotated
MAM03323	Diazepam	C16H13ClN2O	3016	3016	metabolite correctly annotated
MAM03324	Nordazepam	C15H11ClN2O	2997	2997	metabolite correctly annotated
MAM00376	15(S)-HEPE	C20H29O3	5283192	5283192	metabolite correctly annotated
MAM03382	Dibenzo[A,L]Pyrene	C24H14	9119	9119	metabolite correctly annotated
MAM03562	Dodecanedioic Acid	C12H20O4	12736	12736	metabolite correctly annotated
MAM03498	Hexanoyl Carnitine	C13H25NO4	6426853	6426853	metabolite correctly annotated
MAM03560	Docosanedioicacid	C22H40O4	244872	244872	metabolite correctly annotated
MAM03923	Sebacicacid	C10H16O4	5192	5192	metabolite correctly annotated
MAM03954	Suberic Acid	C8H12O4	10457	10457	metabolite correctly annotated
MAM01423	carnosine	C9H14N4O3	439224	439224	metabolite correctly annotated
MAM03630	Glycylproline	C7H12N2O3	79101	79101	metabolite correctly annotated
MAM03715	Leucylleucine	C12H24N2O3	94244	94244	metabolite correctly annotated
MAM03933	S-Sulfo-L-Cysteine	C3H8NO5S2	115015	115015	metabolite correctly annotated
MAM02123	hippurate	C9H8NO3	464	464	metabolite correctly annotated
MAM03433	19-Hydroxyandrost-4-Ene-3,17-Dione	C19H26O3	252379	252379	metabolite correctly annotated
MAM03569	Cis,Cis-11,14-Eicosadienoic Acid	C20H35O2	6439848	6439848	metabolite correctly annotated
MAM01705	dihydrothymine	C5H8N2O2	93556	93556	metabolite correctly annotated
MAM01074	5-aminolevulinate	C5H9NO3	137	137	metabolite correctly annotated
MAM01392	beta-hydroxy-beta-methylbutyrate	C5H9O3	69362	69362	metabolite correctly annotated
MAM00384	15-deoxy-PGD2	C20H29O4	5283052	5283052	metabolite correctly annotated
MAM02413	L-pipecolate	C6H11NO2	439227	439227	metabolite correctly annotated
MAM03837	P-Cresol Sulfate	C7H7O4S	4615423	4615423	metabolite correctly annotated
MAM03773	Menaquinone-11	C66H96O2	6442190	6442190	metabolite correctly annotated
MAM03774	Menaquinone-7	C46H64O2	5287554	5287554	metabolite correctly annotated
MAM00729	3,4-dihydroxyphenylacetate	C8H7O4	547	547	metabolite correctly annotated
MAM03775	Menaquinone-8	C51H72O2	5376507	5376507	metabolite correctly annotated
MAM03510	Methanethiol	CH4S	878	878	metabolite correctly annotated
MAM02190	isovalerylglycine	C7H12NO3	546304	546304	metabolite correctly annotated
MAM03813	1-Heptadecanoylglycerophosphocholine	C25H53NO7P	24779463	24779463	metabolite correctly annotated
MAM03835	1-Stearoylglycerophosphocholine	C26H55NO7P	497299	497299	metabolite correctly annotated
MAM03614	Glutarate	C5H6O4	743	743	metabolite correctly annotated
MAM02518	N8-acetylspermidine	C9H23N3O	123689	123689	metabolite correctly annotated
MAM01113	5-methoxytryptophol	C11H13NO2	12835	12835	metabolite correctly annotated
MAM02181	isobutyrylglycine	C6H10NO3	10855600	10855600	metabolite correctly annotated
MAM00619	25-hydroxycholesterol	C27H46O2	65094	65094	metabolite correctly annotated
MAM02752	picolinic acid	C6H4NO2	1018	1018	metabolite correctly annotated
MAM01154	6,7-dihydroxy-1,2,3,4-tetrahydroisoquinoline	C9H12NO2	36937	36937	metabolite correctly annotated
MAM03403	Acetaminophen glucuronide	C14H16NO8	83944	83944	metabolite correctly annotated
MAM03800	oxypurinol-7-riboside	C10H12N4O7	6336410	6336410	metabolite correctly annotated
MAM10016	2,3-epoxy-2,3-dihydro-2-methyl-3-phytyl-1,4-naphthoquinone	C31H46O3	5460204	5460204	metabolite correctly annotated
MAM10021	alpha-muricholic acid	C24H39O5	5283852	5283852	metabolite correctly annotated
MAM10022	beta-muricholic acid	C24H39O5	5283853	5283853	metabolite correctly annotated
MAM10025	omega-muricholic acid	C24H39O5	5283851	5283851	metabolite correctly annotated
MAM10026	taurohyocholic acid	C26H44NO7S	11954195	11954195	metabolite correctly annotated
MAM10027	glycohyocholic acid	C26H42NO6	71361462	71361462	metabolite correctly annotated
MAM10028	glycohyodeoxycholic acid	C26H42NO5	114611	114611	metabolite correctly annotated
MAM10030	hyocholic acid	C24H39O5	92805	92805	metabolite correctly annotated
MAM10033	murideoxycholic acid	C24H39O4	5283821	5283821	metabolite correctly annotated
MAM10034	taurodehydrocholic acid	C26H38NO7S	121933	121933	metabolite correctly annotated
MAM10018	5-Hydroxy-2-oxo-4-ureido-2,5-dihydro-1H-imidazole-5-carboxylate	C5H5N4O5	443736	443736	metabolite correctly annotated
MAM01313	allantoin	C4H6N4O3	204	204	metabolite correctly annotated

## Sheet: identify_met_060
identifier	name	formula	expected_id	id	result
MAM02744	Phylloquinone	C31H46O2	5280483	5284607	metabolite incorrectly annotated
MAM01713	Dithiothreitol	C4H10O2S2	439196	446094	metabolite incorrectly annotated
MAM10489	Adenosyl cobyrinate a,c diamide	C56H73N11O15	23724497	23657835	metabolite incorrectly annotated
MAM10474	6-(1'-Hydroxy-2'-oxopropyl)-tetrahydropterin	C9H13N5O3	136592864	136176976	metabolite incorrectly annotated
MAM02978	Tetrahydrobiopterin	C9H15O3N5	135398654	135402045	metabolite incorrectly annotated
MAM10472	Thio-molybdenum cofactor	C10H12M1N5O7P1S3	136351798	135926548	metabolite incorrectly annotated
MAM02586	Nicotinate	C6H4O2N1	938	937	metabolite incorrectly annotated
MAM02889	L-Selenocysteine	C3H7O2N1S1	25076	6326983	metabolite incorrectly annotated
MAM02169	Indole-3-acetate	C10H8O2N1	802	801	metabolite incorrectly annotated
MAM10424	(4R)-4-Hydroxy-2-oxoglutarate	C5H6O6	440853	52921639	metabolite incorrectly annotated
MAM02943	Succinate	C4H4O4	1110	160419	metabolite incorrectly annotated
MAM03107	UDP-alpha-D-galactose	C15H22O17N2P2	23724458	18068	metabolite incorrectly annotated
MAM10420	Carnitine	C7H15N1O3	85	288	metabolite incorrectly annotated
MAM02999	2-Methylbut-2-enoyl-CoA	C26H38O17N7P3S1	6443760	45266534	metabolite incorrectly annotated
MAM00784	(S)-3-Hydroxyisobutyrate	C4H7O3	440873	18637352	metabolite incorrectly annotated
MAM10406	Glutamate	C5H9N1O4	611	33032	metabolite incorrectly annotated
MAM01132	2-(Formamido)-N1-(5'-phosphoribosyl)acetamidine	C8H15O8N3P1	5462266	440417	metabolite incorrectly annotated
MAM10361	Dihydroceramide	C19H38N1O3R1	11790213	16755624	metabolite incorrectly annotated
MAM02912	sn-Glycero-3-phosphocholine	C8H20O6N1P1	439285	657272	metabolite incorrectly annotated
MAM10332	3alpha,21-Dihydroxy-5beta-pregnane-11,20-dione	C21H32O4	440698	223684	metabolite incorrectly annotated
MAM10330	11-Dehydrocorticosterone	C21H28O4	6290	5311364	metabolite incorrectly annotated
MAM00408	17alpha-Hydroxypregnenolone	C21H32O3	440573	91451	metabolite incorrectly annotated
MAM00405	17alpha,20alpha-Dihydroxycholesterol	C27H46O3	21145112	5460687	metabolite incorrectly annotated
MAM00758	3alpha,7alpha-Dihydroxy-5beta-cholestanate	C27H45O4	440384	5284239	metabolite incorrectly annotated
MAM02963	Taurocholate	C26H45O7N1S1	46783527	6675	metabolite incorrectly annotated
MAM00968	4alpha-Methylzymosterol	C28H46O1	146035860	22212495	metabolite incorrectly annotated
MAM01575	cis,cis-3,6-Dodecadienoyl-CoA	C33H50O17N7P3S1	11966165	5280771	metabolite incorrectly annotated
MAM02949	Sulfite	O3S1	1100	1099	metabolite incorrectly annotated
MAM02751	Orthophosphate	H1O4P1	1004	1061	metabolite incorrectly annotated
MAM00671	2-Oxobutanoate	C4H5O3	58	3593277	metabolite incorrectly annotated
MAM00648	2-Hydroxybutanoic acid	C4H7O3	440864	11266	metabolite incorrectly annotated
MAM01045	5,10-Methylenetetrahydrofolate	C20H21O6N7	135398652	135400185	metabolite incorrectly annotated
MAM02552	NAD+	C21H26O14N7P2	5893	5892	metabolite incorrectly annotated
MAM00675	2-Phosphoglycolate	C2H2O6P1	529	24916760	metabolite incorrectly annotated
MAM10244	3-Deoxy-D-glycero-D-galacto-non-2-ulopyranosonate	C9H16O9	13991616	146037308	metabolite incorrectly annotated
MAM10235	Cellobiose	C12H22O11	439178	10712	metabolite incorrectly annotated
MAM10232	Melibiitol	C12H24O11	15559964	440655	metabolite incorrectly annotated
MAM10231	Epimelibiose	C12H22O11	46173743	440656	metabolite incorrectly annotated
MAM10224	D-Fructose	C6H12O6	439163	2723872	metabolite incorrectly annotated
MAM10226	2-Dehydro-3-deoxy-L-fuconate	C6H10O5	5459931	9548669	metabolite incorrectly annotated
MAM01842	D-Fructose 1-phosphate	C6H11O9P1	439394	65246	metabolite incorrectly annotated
MAM00639	2-Deoxy-D-ribose 1-phosphate	C5H9O7P1	5460448	439287	metabolite incorrectly annotated
MAM10218	Hydroquinone	C6H6O2	22493932	785	metabolite incorrectly annotated
MAM10217	Quinone	C6H4O2	135543624	4650	metabolite incorrectly annotated
MAM02819	Pyruvate	C3H3O3	1060	107735	metabolite incorrectly annotated
MAM03110	UDP-N-acetyl-D-galactosamine	C17H25O17N3P2	23724461	6419712	metabolite incorrectly annotated
MAM10076	N,N'-Diacetylchitobiosyldiphosphodolichol	C41H72N2O17P2	24892751	45266536	metabolite incorrectly annotated
MAM02819	pyruvate	C3H3O3	1060	107735	metabolite incorrectly annotated
MAM02403	L-lactate	C3H5O3	107689	5460161	metabolite incorrectly annotated
MAM01252	acetate	C2H3O2	176	175	metabolite incorrectly annotated
MAM01841	fructose-1,6-bisphosphate	C6H10O12P2	172313	10267	metabolite incorrectly annotated
MAM01845	fructose-6-phosphate	C6H11O9P	439160	69507	metabolite incorrectly annotated
MAM02445	maltodecaose	C60H102O51	53481573	14819046	metabolite incorrectly annotated
MAM01840	fructose	C6H12O6	439709	2723872	metabolite incorrectly annotated
MAM02450	maltose	C12H22O11	439186	6255	metabolite incorrectly annotated
MAM03107	UDP-galactose	C15H22N2O17P2	23724458	18068	metabolite incorrectly annotated
MAM02332	lactose	C12H22O11	440995	6134	metabolite incorrectly annotated
MAM01910	galactose	C6H12O6	439357	6036	metabolite incorrectly annotated
MAM01746	D-tagatose-6-phosphate	C6H11O9P	439396	124155	metabolite incorrectly annotated
MAM01745	D-tagatose	C6H12O6	92092	439312	metabolite incorrectly annotated
MAM01981	glyceraldehyde	C3H6O3	79014	751	metabolite incorrectly annotated
MAM01843	fructose-2,6-bisphosphate	C6H10O12P2	105021	9949812	metabolite incorrectly annotated
MAM01842	fructose-1-phosphate	C6H11O9P	439394	65246	metabolite incorrectly annotated
MAM02454	mannose-1-phosphate	C6H11O9P	439279	25245607	metabolite incorrectly annotated
MAM02425	L-xylulose	C5H10O5	439205	22253	metabolite incorrectly annotated
MAM01759	D-xylulose	C5H10O5	439204	5289590	metabolite incorrectly annotated
MAM02378	L-gulonate	C6H11O7	6857417	6857680	metabolite incorrectly annotated
MAM01684	D-glucuronate 1-phosphate	C6H8O10P	440650	439432	metabolite incorrectly annotated
MAM02329	lactaldehyde	C3H6O2	439231	855	metabolite incorrectly annotated
MAM02439	malate	C4H4O5	222656	160434	metabolite incorrectly annotated
MAM00900	3-oxopropanoate	C3H3O3	868	9543142	metabolite incorrectly annotated
MAM01253	acetoacetate	C4H5O3	96	6971017	metabolite incorrectly annotated
MAM02845	ribose-5-phosphate	C5H9O8P	439167	77982	metabolite incorrectly annotated
MAM02843	ribose	C5H10O5	5779	10975657	metabolite incorrectly annotated
MAM00640	2-deoxy-D-ribose-5-phosphate	C5H9O7P	439288	45934311	metabolite incorrectly annotated
MAM01862	fumarate	C4H2O4	444972	5460307	metabolite incorrectly annotated
MAM01963	glucosamine-6-phosphate	C6H13NO8P	440997	439217	metabolite incorrectly annotated
MAM01130	5-phosphoribosyl-4-carboxy-5-aminoimidazole	C9H11N3O9P	165388	1010	metabolite incorrectly annotated
MAM00266	10-formyl-THF	C20H21N7O7	135398556	135450591	metabolite incorrectly annotated
MAM00661	2-methyl-3-oxopropanoate	C4H5O3	296	21917715	metabolite incorrectly annotated
MAM02659	orotate	C5H3N2O4	967	1492348	metabolite incorrectly annotated
MAM00639	2-deoxy-D-ribose-1-phosphate	C5H9O7P	5460448	439287	metabolite incorrectly annotated
MAM00559	1-pyrroline-5-carboxylate	C5H6NO2	1196	440162	metabolite incorrectly annotated
MAM02943	succinate	C4H4O4	1110	160419	metabolite incorrectly annotated
MAM02942	succinate semialdehyde	C4H5O3	1112	9543238	metabolite incorrectly annotated
MAM02497	N-(omega)-hydroxyarginine	C6H15N4O3	123895	440849	metabolite incorrectly annotated
MAM02921	spermidine monoaldehyde 1	C7H18N2O	145925	19913541	metabolite incorrectly annotated
MAM02811	putreanine	C7H17N2O2	53477800	161506	metabolite incorrectly annotated
MAM02530	N-acetyl-L-alanine	C5H8NO3	132213	88064	metabolite incorrectly annotated
MAM00646	2-hydroxy-3-oxopropanoate	C3H3O4	1122	22134427	metabolite incorrectly annotated
MAM01930	gamma-L-glutamyl-L-alanine	C8H13N2O5	11183554	440103	metabolite incorrectly annotated
MAM02136	homoserine	C4H9NO3	12647	779	metabolite incorrectly annotated
MAM00631	2-aminoadipate 6-semialdehyde	C6H11NO3	207	160603	metabolite incorrectly annotated
MAM00556	1-piperideine-6-carboxylate	C6H8NO2	24771808	5460090	metabolite incorrectly annotated
MAM00789	3-hydroxy-N6,N6,N6-trimethyl-L-lysine	C9H20N2O3	132849242	439460	metabolite incorrectly annotated
MAM01922	gamma-butyrobetaine	C7H15NO2	134	725	metabolite incorrectly annotated
MAM00173	(S)-3-hydroxybutyryl-CoA	C25H38N7O18P3S	9543037	439419	metabolite incorrectly annotated
MAM02319	kynurenine	C10H12N2O3	161166	846	metabolite incorrectly annotated
MAM01837	formylglutathione	C11H16N3O7S	189122	44146201	metabolite incorrectly annotated
MAM02356	L-dopaquinone	C9H9NO4	439316	682	metabolite incorrectly annotated
MAM02480	methylmalonyl-CoA	C25H35N7O19P3S	11966111	123909	metabolite incorrectly annotated
MAM00824	3-methyl-2-oxobutyrate	C5H7O3	49	5204641	metabolite incorrectly annotated
MAM00784	3-hydroxyisobutyrate	C4H7O3	440873	11966314	metabolite incorrectly annotated
MAM00663	2-methylbutyryl-CoA	C26H40N7O17P3S	439371	11966141	metabolite incorrectly annotated
MAM00666	2-methylglutaconic acid	C6H6O4	193896	6368126	metabolite incorrectly annotated
MAM01698	dihydrobiopterin	C9H13N5O3	135398653	135398687	metabolite incorrectly annotated
MAM01108	5-hydroxy-N-formylkynurenine	C11H12N2O5	9548588	440744	metabolite incorrectly annotated
MAM01106	5-hydroxykynurenine	C10H12N2O4	9548587	440745	metabolite incorrectly annotated
MAM02873	salsoline	C11H16NO2	442356	46695	metabolite incorrectly annotated
MAM02876	salsolinol-1-carboxylate	C11H13NO4	100185	7055180	metabolite incorrectly annotated
MAM01655	dehydroascorbic acid	C6H5O6	210328	440667	metabolite incorrectly annotated
MAM03136	vanillylmandelate	C9H9O5	1245	23615482	metabolite incorrectly annotated
MAM00982	4-coumaroyl-CoA	C30H38N7O18P3S1	147899	6440013	metabolite incorrectly annotated
MAM00991	4-hydroxy-3-nitrophenylacetate	C8H5NO5	447364	42608427	metabolite incorrectly annotated
MAM01739	dopaminochrome	C8H7NO2	114683	170262	metabolite incorrectly annotated
MAM02946	sulfate	O4S	1118	1117	metabolite incorrectly annotated
MAM00736	3,5-diiodo-L-thyronine	C15H13I2NO4	67894139	92859	metabolite incorrectly annotated
MAM01134	5-S-cysteinyldopa	C12H16N2O6S	10663203	29719	metabolite incorrectly annotated
MAM01059	5,6-indolequinone-2-carboxylate	C9H4NO4	17796835	46173450	metabolite incorrectly annotated
MAM01115	5-methyl-THF	C20H24N7O6	135398561	135483998	metabolite incorrectly annotated
MAM02540	N-acetylmethionine	C7H12NO3S	6180	448580	metabolite incorrectly annotated
MAM02043	H2S2O3	HO3S2	439208	24478	metabolite incorrectly annotated
MAM02949	sulfite	O3S	1100	1099	metabolite incorrectly annotated
MAM02986	thiocyanate	CNS	781	9322	metabolite incorrectly annotated
MAM02152	hydroxymethylglutathione	C11H18N3O7S	447123	87185017	metabolite incorrectly annotated
MAM00760	3-amino-propanal	C3H8NO	75	21286229	metabolite incorrectly annotated
MAM02886	selenide	HSe	533	107674	metabolite incorrectly annotated
MAM02889	selenocysteine	C3H7NO2Se	25076	6326983	metabolite incorrectly annotated
MAM02888	selenocystathionine	C7H14N2O4Se	441455	98223	metabolite incorrectly annotated
MAM02881	se-adenosyl-L-selenohomocysteine	C14H20N6O5Se	16682731	446317	metabolite incorrectly annotated
MAM02891	selenomethionine	C5H11NO2Se	105024	15103	metabolite incorrectly annotated
MAM02469	methaneselenol	CH4Se	440764	6327000	metabolite incorrectly annotated
MAM01101	5-guanidino-2-oxopentanoate	C6H11N3O3	558	5459924	metabolite incorrectly annotated
MAM00785	3-hydroxyisobutyryl-CoA	C25H38N7O18P3S	45259165	440205	metabolite incorrectly annotated
MAM00827	3-methylglutaconyl-CoA	C27H37N7O19P3S	71448892	5462214	metabolite incorrectly annotated
MAM02527	N-acetylglucosamine	C8H15NO6	439174	24139	metabolite incorrectly annotated
MAM00946	4,6-dideoxy-4-oxo-dTDP-D-glucose	C16H22N2O15P2	443496	439292	metabolite incorrectly annotated
MAM01749	dTDP-6-deoxy-L-mannose	C16H24N2O15P2	439975	121966	metabolite incorrectly annotated
MAM01706	dimethylallyl-PP	C5H9O7P2	647	15983958	metabolite incorrectly annotated
MAM02579	NH4+	H4N	222	223	metabolite incorrectly annotated
MAM02192	itaconyl-CoA	C26H35N7O19P3S	439254	11966125	metabolite incorrectly annotated
MAM00084	(3S)-citramalyl-CoA	C26H37N7O20P3S	53477827	11966212	metabolite incorrectly annotated
MAM02466	mesaconyl-CoA	C26H35N7O19P3S	5280895	11966166	metabolite incorrectly annotated
MAM01587	citrate	C6H5O7	311	31348	metabolite incorrectly annotated
MAM01760	D-xylulose-1-phosphate	C5H9O8P	14844436	151020	metabolite incorrectly annotated
MAM02661	oxalate	C2O4	971	71081	metabolite incorrectly annotated
MAM01410	butyrate	C4H7O2	264	104775	metabolite incorrectly annotated
MAM02694	pentanoyl-CoA	C26H40N7O17P3S	439337	11966122	metabolite incorrectly annotated
MAM02107	heptanoyl-CoA	C28H44N7O17P3S	53481563	11966235	metabolite incorrectly annotated
MAM02616	nonanoyl-CoA	C30H48N7O17P3S	439607	193520	metabolite incorrectly annotated
MAM03116	undecanoyl-CoA	C32H52N7O17P3S	53481608	86289265	metabolite incorrectly annotated
MAM00128	(9E)-tetradecenoic acid	C14H25O2	68344	5312402	metabolite incorrectly annotated
MAM02938	stearate	C18H35O2	5281	3033836	metabolite incorrectly annotated
MAM01586	cis-vaccenoyl-CoA	C39H64N7O17P3S	53477847	71668356	metabolite incorrectly annotated
MAM01778	elaidate	C18H33O2	445639	5461071	metabolite incorrectly annotated
MAM00104	(6Z,9Z)-octadecadienoic acid	C18H31O2	5282457	5312483	metabolite incorrectly annotated
MAM01725	docosanoyl-CoA	C43H74N7O17P3S	53481548	168166	metabolite incorrectly annotated
MAM02385	lignocerate	C24H47O2	11197	5461021	metabolite incorrectly annotated
MAM00025	(15Z)-tetracosenoyl-CoA	C45H76N7O17P3S	24892792	71448926	metabolite incorrectly annotated
MAM00108	(6Z,9Z,12Z,15Z)-octadecatetraenoyl-CoA	C39H58N7O17P3S	23724640	56928001	metabolite incorrectly annotated
MAM00125	(8Z,11Z,14Z,17Z)-eicosatetraenoyl-CoA	C41H62N7O17P3S	23724641	56928013	metabolite incorrectly annotated
MAM00103	(5Z,8Z,11Z,14Z,17Z)-eicosapentaenoyl-CoA	C41H60N7O17P3S	52922050	56927904	metabolite incorrectly annotated
MAM00121	(7Z,10Z,13Z,16Z,19Z)-docosapentaenoyl-CoA	C43H64N7O17P3S	53477812	56928012	metabolite incorrectly annotated
MAM00134	(9Z,12Z,15Z,18Z,21Z)-tetracosapentaenoyl-CoA	C45H68N7O17P3S	23724644	56928006	metabolite incorrectly annotated
MAM00113	(6Z,9Z,12Z,15Z,18Z,21Z)-tetracosahexaenoyl-CoA	C45H66N7O17P3S	53477806	56927909	metabolite incorrectly annotated
MAM00341	13,16,19-docosatrienoic acid	C22H37O2	5312557	5312556	metabolite incorrectly annotated
MAM01932	gamma-linolenate	C18H29O2	5280933	5461003	metabolite incorrectly annotated
MAM01697	dihomo-gamma-linolenoyl-CoA	C41H64N7O17P3S	11966190	157010222	metabolite incorrectly annotated
MAM00131	(9Z,12Z,15Z,18Z)-tetracosatetraenoyl-CoA	C45H70N7O17P3S	53477846	56928014	metabolite incorrectly annotated
MAM00110	(6Z,9Z,12Z,15Z,18Z)-tetracosapentaenoyl-CoA	C45H68N7O17P3S	23724649	56927911	metabolite incorrectly annotated
MAM00093	(4Z,7Z,10Z,13Z,16Z)-docosapentaenoyl-CoA	C43H64N7O17P3S	23724650	71448905	metabolite incorrectly annotated
MAM00890	3-oxooctadecanoyl-CoA	C39H64N7O18P3S	22833663	22833664	metabolite incorrectly annotated
MAM00298	11-HpODE	C18H31O4	5230520	5281026	metabolite incorrectly annotated
MAM00314	12,13-hydroxyoctadec-9(z)-enoate	C18H33O4	10236635	25320870	metabolite incorrectly annotated
MAM01664	delta2-THA-CoA	C45H64N7O17P3S	53477810	70678741	metabolite incorrectly annotated
MAM01039	5(S)-HEPE	C20H29O3	1766	5283193	metabolite incorrectly annotated
MAM00373	15(R)-HEPE	C20H29O3	53480357	52921892	metabolite incorrectly annotated
MAM02716	PGH3	C20H29O5	53481592	101600091	metabolite incorrectly annotated
MAM00270	10-HETE	C20H31O3	5283157	53481450	metabolite incorrectly annotated
MAM00279	11,12-EET	C20H31O3	5353269	5283204	metabolite incorrectly annotated
MAM01126	5-oxo-ETE	C20H29O3	1831	5283159	metabolite incorrectly annotated
MAM01047	5,12,20-TriHETE	C20H31O5	1589	6438337	metabolite incorrectly annotated
MAM00374	15(R)-HETE	C20H31O3	3246888	1436	metabolite incorrectly annotated
MAM00386	15-epi-lipoxin A4	C20H31O5	3934	9841438	metabolite incorrectly annotated
MAM00365	14,15-DiHETE	C20H31O4	188277	16061119	metabolite incorrectly annotated
MAM00307	12(S)-HETE	C20H31O3	5312983	5283155	metabolite incorrectly annotated
MAM02096	hepoxilin A3	C20H31O4	21158465	5283211	metabolite incorrectly annotated
MAM03055	trioxilin A3	C20H33O5	46878369	5283208	metabolite incorrectly annotated
MAM00318	12,20-diHETE	C20H31O4	1412	44306544	metabolite incorrectly annotated
MAM02369	leukotriene E4	C23H36NO5S	5280749	5280879	metabolite incorrectly annotated
MAM00331	12-oxo-20-hydroxy-LTB4	C20H29O5	53481459	122164882	metabolite incorrectly annotated
MAM00600	20-oxo-LTB4	C20H29O5	3081088	6449839	metabolite incorrectly annotated
MAM00588	20-dihydroxy-LTB4	C20H31O6	53481509	122164850	metabolite incorrectly annotated
MAM00602	20-trihydroxy-LTB4	C20H31O7	53481513	122164846	metabolite incorrectly annotated
MAM00257	10,11-dihydro-LTB4	C20H33O4	53481449	6439070	metabolite incorrectly annotated
MAM00256	10,11-dihydro-20-trihydroxy-LTB4	C20H33O7	53481448	122164878	metabolite incorrectly annotated
MAM00421	18-CoA-18-oxo-dinor-LTB4	C39H55N7O21P3S	53481490	76043774	metabolite incorrectly annotated
MAM00601	20-oxo-LTE4	C23H34NO6S	53481512	122164844	metabolite incorrectly annotated
MAM00027	(18E)-20-oxo-20-CoA-LTE4	C44H62N8O22P3S2	53481494	134159835	metabolite incorrectly annotated
MAM00401	16e-18-oxo-18-CoA-dinor-LTE4	C42H60N8O22P3S2	53481482	134159830	metabolite incorrectly annotated
MAM00398	16,18-oxo-18-CoA-dinor-LTE4	C42H60N8O23P3S2	53481480	134159829	metabolite incorrectly annotated
MAM00015	(13E)-tetranor-16-oxo-16-CoA-LTE4	C40H56N8O22P3S2	53481473	134159827	metabolite incorrectly annotated
MAM01833	formate	CH1O2	284	283	metabolite incorrectly annotated
MAM02657	O-propanoylcarnitine	C10H19NO4	107738	188824	metabolite incorrectly annotated
MAM02676	palmitoleoyl-carnitine	C23H43NO4	11953816	129849228	metabolite incorrectly annotated
MAM02940	stearoylcarnitine	C25H49NO4	6426855	52922056	metabolite incorrectly annotated
MAM00057	(2E)-octadecenoyl-CoA	C39H64N7O17P3S	53477850	24906330	metabolite incorrectly annotated
MAM00051	(2E)-hexadecenoyl-CoA	C37H60N7O17P3S	25271599	5280766	metabolite incorrectly annotated
MAM00042	(2E)-dodecenoyl-CoA	C33H52N7O17P3S	11966110	5280578	metabolite incorrectly annotated
MAM00088	(3Z)-dodecenoyl-CoA	C33H52N7O17P3S	16061154	11966217	metabolite incorrectly annotated
MAM00177	(S)-3-hydroxypalmitoleoyl-CoA	C37H60N7O18P3S	53481439	134159825	metabolite incorrectly annotated
MAM00655	2-hydroxyphytanoyl-CoA	C41H70N7O18P3S	11966142	441263	metabolite incorrectly annotated
MAM00813	3-ketopristanoyl-CoA	C40H66N7O18P3S	441253	11966108	metabolite incorrectly annotated
MAM00080	(2S,6R,10R)-trimethyl-hendecanoyl-CoA	C35H58N7O17P3S	53481419	76043716	metabolite incorrectly annotated
MAM00083	(3S)-3-hydroxylinoleoyl-CoA	C39H62N7O18P3S	53481430	134159822	metabolite incorrectly annotated
MAM00081	(3S)-3-hydroxy-cis,cis-palmito-7,10-dienoyl-CoA	C37H58N7O18P3S	53481423	134159819	metabolite incorrectly annotated
MAM01575	cis,cis-3,6-dodecadienoyl-CoA	C33H50N7O17P3S	11966165	5280771	metabolite incorrectly annotated
MAM00082	(3S)-3-hydroxydodec-cis-6-enoyl-CoA	C33H52N7O18P3S	53481428	134159821	metabolite incorrectly annotated
MAM00678	2-trans-4-cis-decadienoyl-CoA	C31H46N7O17P3S	22833562	6444117	metabolite incorrectly annotated
MAM02744	phylloquinone	C31H46O2	5280483	5284607	metabolite incorrectly annotated
MAM00749	3alpha,7alpha,12alpha-trihydroxy-5beta-cholest-24-enoyl-CoA	C48H74N7O20P3S	46224544	5280797	metabolite incorrectly annotated
MAM00036	(24R,25R)3alpha,7alpha,12alpha,24-tetrahydroxy-5beta-cholestanoyl-CoA	C48H76N7O21P3S	46224537		metabolite incorrectly annotated
MAM00748	3alpha,7alpha,12alpha-trihydroxy-5beta-24-oxocholestanoyl-CoA	C48H74N7O21P3S	25195379	440690	metabolite incorrectly annotated
MAM00605	21-hydroxypregnenolone	C21H32O3	150891	247020	metabolite incorrectly annotated
MAM00408	17alpha-hydroxypregnenolone	C21H32O3	440573	91451	metabolite incorrectly annotated
MAM00407	17alpha-hydroxypregnenolone sulfate	C21H31O6S	152971	644042	metabolite incorrectly annotated
MAM00167	(R)-mevalonate	C6H11O4	439230	5288798	metabolite incorrectly annotated
MAM00955	4alpha-carboxy-5alpha-cholesta-8,24-dien-3beta-ol	C28H44O3	22298944	42608397	metabolite incorrectly annotated
MAM01066	5alpha-cholesta-7,24-dien-3beta-ol	C27H44O	440670	5459827	metabolite incorrectly annotated
MAM00943	4,4-dimethyl-5alpha-cholesta-8-en-3-beta-ol	C29H50O	23724604	18770314	metabolite incorrectly annotated
MAM01011	4-methoxy-17beta-estradiol	C19H26O3	29983092	68578	metabolite incorrectly annotated
MAM01000	4-hydroxyestrone	C18H22O3	53477797	9971251	metabolite incorrectly annotated
MAM01793	estrone-3,4-quinone	C18H20O3	114862	53481560	metabolite incorrectly annotated
MAM00986	4-hydroxy-17beta-estradiol	C18H24O3	44348689	5282360	metabolite incorrectly annotated
MAM02810	psychosine	C24H48NO7	22833541	5280458	metabolite incorrectly annotated
MAM02795	prostaglandin I2	C20H31O5	5280427	5282411	metabolite incorrectly annotated
MAM02788	prostaglandin F1alpha	C20H35O5	105061	5280939	metabolite incorrectly annotated
MAM00308	12(S)-HHT	C17H27O3	182416	5283141	metabolite incorrectly annotated
MAM00534	1-lyso-2-arachidonoyl-phosphatidate	C23H37O7P	53481443	134159826	metabolite incorrectly annotated
MAM02777	prostaglandin A2	C20H29O4	22833602	5280880	metabolite incorrectly annotated
MAM01662	delta-12-prostaglandin J2	C20H29O4	114678	5280885	metabolite incorrectly annotated
MAM01766	ecgonine	C9H14NO3	443003	91460	metabolite incorrectly annotated
MAM02963	taurocholate	C26H45NO7S	46783527	6675	metabolite incorrectly annotated
MAM00758	3alpha,7alpha-dihydroxy-5beta-cholestanate	C27H45O4	440384	5284239	metabolite incorrectly annotated
MAM00755	3alpha,7alpha-dihydroxy-5beta-cholest-24-enoyl-CoA	C48H74N7O19P3S	71448894	5280796	metabolite incorrectly annotated
MAM00754	3alpha,7alpha-dihydroxy-24-oxo-5beta-cholestanoyl coa	C48H74N7O20P3S	46224539	5118587	metabolite incorrectly annotated
MAM00978	4-cholesten-7alpha,24(S)-diol-3-one	C27H44O3	24755589	56927970	metabolite incorrectly annotated
MAM01086	5beta-cholestane-3alpha,7alpha,12alpha,24r,25-pentol	C27H48O5	21252253	13887009	metabolite incorrectly annotated
MAM00745	3alpha,12alpha-dihydroxy-5beta-cholanate	C24H39O4	222528	9548661	metabolite incorrectly annotated
MAM02402	lithocholate	C24H39O3	11740284	9903	metabolite incorrectly annotated
MAM00918	3-sulfinoalanine	C3H5NO4S	1549098	109	metabolite incorrectly annotated
MAM02173	inositol-1-phosphate	C6H11O9P	107737	440194	metabolite incorrectly annotated
MAM02978	tetrahydrobiopterin	C9H15N5O3	135398654	135402045	metabolite incorrectly annotated
MAM01044	5,10-methenyl-THF	C20H20N7O6	135398657	135450599	metabolite incorrectly annotated
MAM01400	biocytin	C16H28N4O4S	440721	83814	metabolite incorrectly annotated
MAM01230	9-cis-retinal	C20H28O	638015	6436082	metabolite incorrectly annotated
MAM01231	9-cis-retinoate	C20H27O2	449171	7364357	metabolite incorrectly annotated
MAM00350	13-cis-retinoate	C20H27O2	5282379	7048538	metabolite incorrectly annotated
MAM01026	4-oxo-13-cis-retinoate	C20H27O3	104857	9995780	metabolite incorrectly annotated
MAM00965	4alpha-hydroxytetrahydrobiopterin	C9H15N5O4	129803	135476770	metabolite incorrectly annotated
MAM00035	(24R)-24,25-dihydroxycalciol	C27H44O3	5281059	5283748	metabolite incorrectly annotated
MAM01416	calcitetrol	C27H44O4	6446280	9910685	metabolite incorrectly annotated
MAM01923	gamma-carboxyethyl-hydroxychroman	C15H19O4	133098	129724751	metabolite incorrectly annotated
MAM00360	13-hydroxy-gamma-tocopherol	C28H48O3	53481467	90659907	metabolite incorrectly annotated
MAM00032	(1R,2S)-naphthalene 1,2-oxide	C10H8O	108063	155957	metabolite incorrectly annotated
MAM01442	chloride	Cl	24526	312	metabolite incorrectly annotated
MAM01768	edaravone	C10H10N2O	70335	4021	metabolite incorrectly annotated
MAM02386	limonene	C10H16	439250	22311	metabolite incorrectly annotated
MAM02156	hypochlorite	ClHO	24341	61739	metabolite incorrectly annotated
MAM02591	nitryl-chloride	ClNO2	13932711	11984615	metabolite incorrectly annotated
MAM02573	neurotensin	C78H122N21O20	25078013	25077406	metabolite incorrectly annotated
MAM02568	neuromedin B	C52H74N15O12S	53481579	6324606	metabolite incorrectly annotated
MAM02916	somatostatin	C77H108N18O19S2	44291156	16129706	metabolite incorrectly annotated
MAM02551	N-acetyl-seryl-aspartyl-lysyl-proline	C20H32N5O9	14181658	65938	metabolite incorrectly annotated
MAM01348	apelin-13	C69H114N23O16S	53481538	25078060	metabolite incorrectly annotated
MAM01713	dithiothreitol	C4H10O2S2	439196	446094	metabolite incorrectly annotated
MAM02537	N-acetyl-L-glutamate-5-phosphate	C7H9NO8P	440236	49791951	metabolite incorrectly annotated
MAM02628	N-trimethyl-2-aminoethylphosphonate	C5H13NO3P	151927	1014	metabolite incorrectly annotated
MAM03031	trans-2-methyl-5-isopropylhexa-2,5-dienoyl-CoA	C31H46N7O17P3S	53477851	5281997	metabolite incorrectly annotated
MAM01579	cis-2-methyl-5-isopropylhexa-2,5-dienoyl-CoA	C31H46N7O17P3S	53477855	11953968	metabolite incorrectly annotated
MAM00994	4-hydroxy-all-trans-retinyl-acetate	C22H32O3	54359871	131769827	metabolite incorrectly annotated
MAM01830	folate	C19H18N7O6	6037	135398658	metabolite incorrectly annotated
MAM02965	taurolithocholate	C26H44NO5S	53477716	439763	metabolite incorrectly annotated
MAM02995	thromboxane B2	C20H33O6	41063	5283137	metabolite incorrectly annotated
MAM02779	prostaglandin B2	C20H29O4	5288144	5280881	metabolite incorrectly annotated
MAM02781	prostaglandin C2	C20H29O4	440858	5280882	metabolite incorrectly annotated
MAM02784	prostaglandin D3	C20H29O5	656745	5282260	metabolite incorrectly annotated
MAM02885	selenate	O4Se	1089	26473	metabolite incorrectly annotated
MAM00580	20alpha-hydroxy-4-pregnen-3-one	C21H32O2	92747	8956	metabolite incorrectly annotated
MAM02931	sphingosylphosphorylcholine	C23H50N2O5P	5311445	9847290	metabolite incorrectly annotated
MAM00002	(+)-alpha-pinene	C10H16	6654	82227	metabolite incorrectly annotated
MAM00403	16-hydroxyhexadecanoic acid	C16H31O3	7058075	10466	metabolite incorrectly annotated
MAM00771	3-deoxy-D-glycero-D-galacto-2-nonulosonic acid	C9H15O9	22833524	13991616	metabolite incorrectly annotated
MAM02440	malonate	C3H2O4	867	9084	metabolite incorrectly annotated
MAM00367	14-demethyllanosterol	C29H48O	440559	165609	metabolite incorrectly annotated
MAM01232	9-cis-retinol	C20H30O	445354	9947823	metabolite incorrectly annotated
MAM00610	24-hydroxycholesterol	C27H46O2	121948	12302757	metabolite incorrectly annotated
MAM00053	(2E)-hexenoyl-CoA	C27H40N7O17P3S	11966204	52921640	metabolite incorrectly annotated
MAM03525	Cyanate	CNO	540	105034	metabolite incorrectly annotated
MAM00623	26-hydroxycholesterol	C27H46O2	123976	99470	metabolite incorrectly annotated
MAM03375	L-Alanyl-L-Leucine	C9H18N2O3	6992388	96801	metabolite incorrectly annotated
MAM03374	L-Leucyl-L-Serine	C9H18N2O4	40489070	6992130	metabolite incorrectly annotated
MAM01836	formyl-CoA	C22H32N7O17P3S	439313	3082032	metabolite incorrectly annotated
MAM03405	Acrylate	C3H3O2	6581	25188	metabolite incorrectly annotated
MAM03219	3-Hydroxyhexadecanoylcarnitine	C23H45NO5	53481691	71464553	metabolite incorrectly annotated
MAM03496	Tiglyl Carnitine	C12H21NO4	22833596	91825636	metabolite incorrectly annotated
MAM03896	L-Prolinylglycine	C7H12N2O3	6426709	45479568	metabolite incorrectly annotated
MAM00830	3-O-methyldopa	C10H13NO4	1670	9307	metabolite incorrectly annotated
MAM00378	15(S)-HETrE	C20H33O3	1437	5283145	metabolite incorrectly annotated
MAM03815	1-Myristoylglycerophosphocholine	C22H47NO7P	53480465	460604	metabolite incorrectly annotated
MAM02622	normetanephrine	C9H14NO3	688100	1237	metabolite incorrectly annotated
MAM03626	Glycylleucine	C8H16N2O3	92843	102468	metabolite incorrectly annotated
MAM03590	2-Trans,6-Trans,10-Trans-Geranylgeranyl Diphosphate	C20H33O7P2	735	44...(24,25)27-28(21,22)23/h9,11,13,15H,6-8,10,12,14,16H2,1-5H3,(H,24,25)(H2,21,22,23)/b18-11+,19-13+,20-15+	metabolite incorrectly annotated
MAM10032	tauro-beta-muricholic acid	C26H44NO7S	21124703	168408	metabolite incorrectly annotated
MAM10590	Acetylhydrazine	C2H6N2O1	14039	14039	metabolite correctly annotated
MAM10589	N-Acetylisoniazid	C8H9N3O2	71602	71602	metabolite correctly annotated
MAM10621	Isonicotinic acid	C6H5N1O2	5922	5922	metabolite correctly annotated
MAM10588	Isoniazid	C6H7N3O1	3767	3767	metabolite correctly annotated
MAM10617	Isonicotinoyl radical	C6H4N1O1	12594999	12594999	metabolite correctly annotated
MAM10618	Diimine	H2N2	123195	123195	metabolite correctly annotated
MAM02041	Hydrogen peroxide	H2O2	784	784	metabolite correctly annotated
MAM10616	5-Fluorodeoxyuridine triphosphate	C9F1H14N2O14P3	503023	503023	metabolite correctly annotated
MAM10613	5-Fluorodeoxyuridine diphosphate	C9F1H13N2O11P2	53882537	53882537	metabolite correctly annotated
MAM10599	5-Fluorodeoxyuridine monophosphate	C9F1H12N2O8P1	8642	8642	metabolite correctly annotated
MAM10614	5-Fluorouridine diphosphate	C9F1H13N2O12P2	10432343	10432343	metabolite correctly annotated
MAM10615	5-Fluorouridine triphosphate	C9F1H14N2O15P3	10255482	10255482	metabolite correctly annotated
MAM10580	6-Thioinosine-5'-monophosphate	C10H13N4O7P1S1	3034391	3034391	metabolite correctly annotated
MAM10592	5-FU	C4F1H3N2O2	3385	3385	metabolite correctly annotated
MAM10579	6-Mercaptopurine	C5H4N4S1	667490	667490	metabolite correctly annotated
MAM10584	Thioguanine	C5H5N5S1	2723601	2723601	metabolite correctly annotated
MAM10562	Felbamate	C11H14N2O4	3331	3331	metabolite correctly annotated
MAM10556	Citalopram	C20F1H21N2O1	2771	2771	metabolite correctly annotated
MAM10554	Carbamazepine	C15H12N2O1	2554	2554	metabolite correctly annotated
MAM10555	Carbamazepine-10,11-epoxide	C15H12N2O2	2555	2555	metabolite correctly annotated
MAM10550	Methadone	C21H27N1O1	4095	4095	metabolite correctly annotated
MAM10546	Morphine	C17H19N1O3	5288826	5288826	metabolite correctly annotated
MAM10547	Codeine	C18H21N1O3	5284371	5284371	metabolite correctly annotated
MAM10543	Aldophosphamide	C8H15N2O3P1	107744	107744	metabolite correctly annotated
MAM10544	4-Glutathionyl cyclophosphamide	C18H30N5O8P1S1	443288	443288	metabolite correctly annotated
MAM10538	Ifosfamide	C8H15N2O2P1	3690	3690	metabolite correctly annotated
MAM10536	4-Hydroxycyclophosphamide	C8H15N2O3P1	99735	99735	metabolite correctly annotated
MAM10537	4-Ketocyclophosphamide	C8H13N2O3P1	33676	33676	metabolite correctly annotated
MAM10533	Lidocaine	C14H22N2O1	3676	3676	metabolite correctly annotated
MAM10531	Hydroxytamoxifen	C26H29N1O2	449459	449459	metabolite correctly annotated
MAM10527	Tamoxifen	C26H29N1O1	2733526	2733526	metabolite correctly annotated
MAM10524	Caffeine	C8H10N4O2	2519	2519	metabolite correctly annotated
MAM10518	Theobromine	C7H8N4O2	5429	5429	metabolite correctly annotated
MAM10513	ditrans,polycis-Polyprenyl diphosphate	C25H44O7P2	24892764	24892764	metabolite correctly annotated
MAM10512	Geranylgeranyl diphosphate	C20H36O7P2	447277	447277	metabolite correctly annotated
MAM10510	Vitamin K1 epoxide	C31H46O3	5280845	5280845	metabolite correctly annotated
MAM10508	2,3-Epoxymenaquinone	C21H24O3	71448979	71448979	metabolite correctly annotated
MAM10507	Menaquinol	C16H18O2	5280839	5280839	metabolite correctly annotated
MAM02040	H2O	H2O1	962	962	metabolite correctly annotated
MAM01604	Coproporphyrin III	C36H34O8N4	114935	114935	metabolite correctly annotated
MAM10488	Cob(I)yrinate a,c diamide	C46H62N6O12	23724496	23724496	metabolite correctly annotated
MAM018061	trans,trans-Farnesyl diphosphate	C15H25O7P2	445713	445713	metabolite correctly annotated
MAM01115	5-Methyltetrahydrofolate	C20H24O6N7	135398561	135398561	metabolite correctly annotated
MAM10473	Sepiapterin	C9H11N5O3	135398579	135398579	metabolite correctly annotated
MAM01334	AMP	C10H12O7N5P1	6083	6083	metabolite correctly annotated
MAM10471	Molybdoenzyme molybdenum cofactor	C10H12M1N5O8P1S2	136033744	136033744	metabolite correctly annotated
MAM02488	Molybdopterin	C10H12O6N5P1S2	135398581	135398581	metabolite correctly annotated
MAM10466	(8S)-3',8-Cyclo-7,8-dihydroguanosine 5'-triphosphate	C10H16N5O14P3	135921687	135921687	metabolite correctly annotated
MAM02039	H+	H1	1038	1038	metabolite correctly annotated
MAM10465	Dihydropteroate	C14H14N6O3	135398662	135398662	metabolite correctly annotated
MAM10464	THF-L-glutamate	C24H30N8O9	135438602	135438602	metabolite correctly annotated
MAM01402	Biotinyl-5'-AMP	C20H27O9N7P1S1	5326875	5326875	metabolite correctly annotated
MAM01401	Biotin	C10H15O3N2S1	171548	171548	metabolite correctly annotated
MAM02741	Pantetheine 4'-phosphate	C11H21O7N2P1S1	115254	115254	metabolite correctly annotated
MAM02554	NADP+	C21H25O17N7P3	5886	5886	metabolite correctly annotated
MAM02583	Nicotinamide	C6H6O1N2	936	936	metabolite correctly annotated
MAM01288	ADP-ribose	C15H21O14N5P2	445794	445794	metabolite correctly annotated
MAM02582	Nicotinamide-beta-riboside	C11H15O5N2	439924	439924	metabolite correctly annotated
MAM02584	Nicotinate D-ribonucleoside	C11H13O6N1	161234	161234	metabolite correctly annotated
MAM02585	Nicotinate D-ribonucleotide	C11H12O9N1P1	121992	121992	metabolite correctly annotated
MAM01646	Deamino-NAD+	C21H24O15N6P2	165491	165491	metabolite correctly annotated
MAM02817	Pyridoxine	C8H11O3N1	1054	1054	metabolite correctly annotated
MAM02813	Pyridoxal	C8H9O3N1	1050	1050	metabolite correctly annotated
MAM02815	Pyridoxamine	C8H13O2N2	1052	1052	metabolite correctly annotated
MAM02814	Pyridoxal phosphate	C8H8O6N1P1	1051	1051	metabolite correctly annotated
MAM02630	Oxygen	O2	977	977	metabolite correctly annotated
MAM02818	Pyridoxine phosphate	C8H10O6N1P1	1055	1055	metabolite correctly annotated
MAM10447	2-Oxo-3-hydroxy-4-phosphobutanoate	C4H7O8P1	21145142	21145142	metabolite correctly annotated
MAM02842	Riboflavin	C17H20O6N4	493570	493570	metabolite correctly annotated
MAM01828	FMN	C17H19O9N4P1	643976	643976	metabolite correctly annotated
MAM10445	Reduced riboflavin	C17H22N4O6	14080393	14080393	metabolite correctly annotated
MAM02982	Thiamine	C12H17O1N4S1	1130	1130	metabolite correctly annotated
MAM02888	L-Selenocystathionine	C7H14O4N2S1	441455	441455	metabolite correctly annotated
MAM01016	4-Methylthio-2-oxobutanoic acid	C5H7O3S1	473	473	metabolite correctly annotated
MAM10436	Methylselenopyruvate	C4H6O3S1	53297415	53297415	metabolite correctly annotated
MAM02886	Hydrogen selenide	H1S1	533	533	metabolite correctly annotated
MAM10433	5-L-Glutamyl-taurine	C7H14N2O6S1	68759	68759	metabolite correctly annotated
MAM02961	Taurine	C2H7O3N1S1	1123	1123	metabolite correctly annotated
MAM00760	3-Aminopropanal	C3H8O1N1	75	75	metabolite correctly annotated
MAM00248	1,3-Diaminopropane	C3H12N2	428	428	metabolite correctly annotated
MAM01370	L-Aspartate	C4H6O4N1	5960	5960	metabolite correctly annotated
MAM01383	beta-Alanine	C3H7O2N1	239	239	metabolite correctly annotated
MAM10430	beta-Alanyl-L-arginine	C9H19N5O3	440637	440637	metabolite correctly annotated
MAM02168	Indole-3-acetaldehyde	C10H9O1N1	800	800	metabolite correctly annotated
MAM03088	Tryptamine	C10H13N2	1150	1150	metabolite correctly annotated
MAM01161	6-Hydroxymelatonin	C13H16O3N2	1864	1864	metabolite correctly annotated
MAM02371	L-Formylkynurenine	C11H12O4N2	439788	439788	metabolite correctly annotated
MAM02719	Phenylacetaldehyde	C8H8O1	998	998	metabolite correctly annotated
MAM02718	Phenethylamine	C8H12N1	1001	1001	metabolite correctly annotated
MAM01002	4-Hydroxyphenylacetaldehyde	C8H8O2	440113	440113	metabolite correctly annotated
MAM03099	Tyramine	C8H12O1N1	5610	5610	metabolite correctly annotated
MAM10428	3-Fumarylpyruvate	C7H6O6	5280525	5280525	metabolite correctly annotated
MAM00821	3-Methoxytyramine	C9H14O2N1	1669	1669	metabolite correctly annotated
MAM00728	3,4-Dihydroxyphenylacetaldehyde	C8H8O3	119219	119219	metabolite correctly annotated
MAM02137	Homovanillate	C9H9O4	1738	1738	metabolite correctly annotated
MAM00729	3,4-Dihydroxyphenylacetate	C8H7O4	547	547	metabolite correctly annotated
MAM02489	Monodehydroascorbate	C6H6O6	5483640	5483640	metabolite correctly annotated
MAM00730	3,4-Dihydroxyphenylethyleneglycol	C8H10O4	91528	91528	metabolite correctly annotated
MAM00819	3-Methoxy-4-hydroxyphenylethyleneglycol	C9H12O4	10805	10805	metabolite correctly annotated
MAM03136	3-Methoxy-4-hydroxymandelate	C9H9O5	1245	1245	metabolite correctly annotated
MAM00727	3,4-Dihydroxymandelate	C8H7O5	85782	85782	metabolite correctly annotated
MAM01290	L-Adrenaline	C9H14O3N1	5816	5816	metabolite correctly annotated
MAM10427	N-Formyl-L-aspartate	C5H7N1O5	88052	88052	metabolite correctly annotated
MAM02165	Imidazole-4-acetaldehyde	C5H6O1N2	150841	150841	metabolite correctly annotated
MAM02124	Histamine	C5H10N3	774	774	metabolite correctly annotated
MAM02476	Methylimidazole acetaldehyde	C6H8O1N2	193545	193545	metabolite correctly annotated
MAM02166	Imidazole-4-acetate	C5H5O2N2	96215	96215	metabolite correctly annotated
MAM10426	beta-Alanyl-N(pi)-methyl-L-histidine	C10H16N4O3	112072	112072	metabolite correctly annotated
MAM01099	5-Formiminotetrahydrofolate	C20H22O6N8	135398659	135398659	metabolite correctly annotated
MAM02327	L-4-Hydroxyglutamate semialdehyde	C5H9O4N1	440851	440851	metabolite correctly annotated
MAM02923	Spermidine	C7H22N3	1102	1102	metabolite correctly annotated
MAM02497	N(omega)-Hydroxyarginine	C6H15O3N4	123895	123895	metabolite correctly annotated
MAM02555	NADPH	C21H26O17N7P3	5884	5884	metabolite correctly annotated
MAM02322	L-2-Aminoadipate	C6H10O4N1	92136	92136	metabolite correctly annotated
MAM02871	S-Adenosyl-L-homocysteine	C14H20O5N6S1	439155	439155	metabolite correctly annotated
MAM02877	S-Adenosyl-L-methionine	C15H23O5N6S1	34755	34755	metabolite correctly annotated
MAM01034	4-Trimethylammoniobutanal	C7H16O1N1	133	133	metabolite correctly annotated
MAM10419	(S)-3-Hydroxyisobutyryl-CoA	C25H42N7O18P3S1	11966163	11966163	metabolite correctly annotated
MAM10252	(S)-Methylmalonate semialdehyde	C4H6O3	5462303	5462303	metabolite correctly annotated
MAM02479	Methylmalonate	C4H4O4	487	487	metabolite correctly annotated
MAM10417	(S)-3-Methyl-2-oxopentanoic acid	C6H10O3	439286	439286	metabolite correctly annotated
MAM00826	3-Methylcrotonyl-CoA	C26H38O17N7P3S1	9549326	9549326	metabolite correctly annotated
MAM10416	3-Hydroxyisovaleryl-CoA	C26H44N7O18P3S1	11966188	11966188	metabolite correctly annotated
MAM00815	3-Mercaptolactate	C3H5O3S1	9833951	9833951	metabolite correctly annotated
MAM02464	Mercaptopyruvate	C3H3O3S1	98	98	metabolite correctly annotated
MAM02042	Hydrogen sulfide	H1S1	402	402	metabolite correctly annotated
MAM02987	Thiocysteine	C3H7O2N1S2	165331	165331	metabolite correctly annotated
MAM01629	L-Cystine	C6H12O4N2S2	67678	67678	metabolite correctly annotated
MAM02481	S-Methyl-5-thio-D-ribose 1-phosphate	C6H11O7P1S1	11988266	11988266	metabolite correctly annotated
MAM01116	5'-Methylthioadenosine	C11H15O3N5S1	439176	439176	metabolite correctly annotated
MAM01744	D-Serine	C3H7O3N1	71077	71077	metabolite correctly annotated
MAM02896	L-Serine	C3H7O3N1	5951	5951	metabolite correctly annotated
MAM10403	beta-Citryl-L-glutamate	C11H15N1O10	189741	189741	metabolite correctly annotated
MAM02532	N-Acetyl-L-aspartate	C6H7O5N1	65065	65065	metabolite correctly annotated
MAM02578	Ammonia	H3N1	222	222	metabolite correctly annotated
MAM01974	L-Glutamate	C5H8O4N1	33032	33032	metabolite correctly annotated
MAM02633	Oxaloacetate	C4H2O5	970	970	metabolite correctly annotated
MAM10093	CMP	C9H14N3O7P1	6131	6131	metabolite correctly annotated
MAM01623	CTP	C9H12O14N3P3	6176	6176	metabolite correctly annotated
MAM01673	Deoxyuridine	C9H12O5N2	13712	13712	metabolite correctly annotated
MAM01755	dUMP	C9H11O8N2P1	65063	65063	metabolite correctly annotated
MAM10397	P1,P4-Bis(5'-uridyl) tetraphosphate	C18H26N4O23P4	148197	148197	metabolite correctly annotated
MAM10396	(R)-3-Ureidoisobutyrate	C5H10N2O3	55289370	55289370	metabolite correctly annotated
MAM10395	(R)-5,6-Dihydrothymine	C5H8N2O2	676415	676415	metabolite correctly annotated
MAM02997	Thymine	C5H6O2N2	1135	1135	metabolite correctly annotated
MAM02996	Thymidine	C10H14O5N2	5789	5789	metabolite correctly annotated
MAM03123	Uridine	C9H12O6N2	6029	6029	metabolite correctly annotated
MAM03118	Uracil	C4H4O2N2	1174	1174	metabolite correctly annotated
MAM03130	UTP	C9H11O15N2P3	6133	6133	metabolite correctly annotated
MAM02783	Prostaglandin D2	C20H31O5	448457	448457	metabolite correctly annotated
MAM02794	Prostaglandin H2	C20H31O5	445049	445049	metabolite correctly annotated
MAM10394	11-epi-Prostaglandin F2alpha	C20H34O5	5280886	5280886	metabolite correctly annotated
MAM01362	Arachidonate	C20H31O2	444899	444899	metabolite correctly annotated
MAM02034	GTP	C10H12O14N5P3	135398633	135398633	metabolite correctly annotated
MAM01709	2'-Deoxyinosine 5'-phosphate	C10H11O7N4P1	135398614	135398614	metabolite correctly annotated
MAM10386	(S)-Allantoin	C4H6N4O3	439714	439714	metabolite correctly annotated
MAM01639	dAMP	C10H12O6N5P1	12599	12599	metabolite correctly annotated
MAM02575	5'-Phosphoribosyl-N-formylglycinamide	C8H13O9N2P1	130805	130805	metabolite correctly annotated
MAM02016	GMP	C10H12O8N5P1	135398631	135398631	metabolite correctly annotated
MAM01433	3',5'-Cyclic GMP	C10H11O7N5P1	135398570	135398570	metabolite correctly annotated
MAM02037	Guanine	C5H5O1N5	135398634	135398634	metabolite correctly annotated
MAM10383	Guanosine 3'-diphosphate 5'-triphosphate	C10H18N5O20P5	135398629	135398629	metabolite correctly annotated
MAM10382	Guanosine 3',5'-bis(diphosphate)	C10H17N5O17P4	135398637	135398637	metabolite correctly annotated
MAM02159	Hypoxanthine	C5H4O1N4	135398638	135398638	metabolite correctly annotated
MAM02844	alpha-D-Ribose 1-phosphate	C5H9O8P1	439236	439236	metabolite correctly annotated
MAM01279	Adenine	C5H5N5	190	190	metabolite correctly annotated
MAM01948	GDP	C10H12O11N5P2	135398619	135398619	metabolite correctly annotated
MAM02167	IMP	C10H11O8N4P1	135398640	135398640	metabolite correctly annotated
MAM02170	Inosine	C10H12O5N4	135398641	135398641	metabolite correctly annotated
MAM01280	Adenosine	C10H13O4N5	60961	60961	metabolite correctly annotated
MAM03148	Xanthine	C5H4O2N4	1188	1188	metabolite correctly annotated
MAM03149	Xanthosine	C10H12O6N4	64959	64959	metabolite correctly annotated
MAM01671	Deoxyinosine	C10H12O4N4	135398593	135398593	metabolite correctly annotated
MAM01940	5'-Phosphoribosylglycinamide	C7H14O8N2P1	160913	160913	metabolite correctly annotated
MAM10375	(8Z,11Z)-Icosadienoyl-CoA	C41H70N7O17P3S1	86289622	86289622	metabolite correctly annotated
MAM10376	(5Z,8Z,11Z)-Icosatrienoyl-CoA	C41H68N7O17P3S1	131802076	131802076	metabolite correctly annotated
MAM02389	(9Z,12Z,15Z)-Octadecatrienoic acid	C18H29O2	5280934	5280934	metabolite correctly annotated
MAM02387	Linoleate	C18H31O2	5280450	5280450	metabolite correctly annotated
MAM00337	(9Z,11E)-(13S)-13-Hydroperoxyoctadeca-9,11-dienoic acid	C18H31O4	5280720	5280720	metabolite correctly annotated
MAM02738	Choline phosphate	C5H13O4N1P1	1014	1014	metabolite correctly annotated
MAM01261	Acetyl-CoA	C23H34O17N7P3S1	444493	444493	metabolite correctly annotated
MAM01429	CDP-glycerol	C12H19O13N3P2	439249	439249	metabolite correctly annotated
MAM02913	sn-Glycero-3-phosphoethanolamine	C5H14O6N1P1	444183	444183	metabolite correctly annotated
MAM01983	Glycerol	C3H8O3	753	753	metabolite correctly annotated
MAM01597	CoA	C21H32O16N7P3S1	87642	87642	metabolite correctly annotated
MAM10342	7alpha-Hydroxydehydroepiandrosterone	C19H28O3	65517	65517	metabolite correctly annotated
MAM10020	17alpha,20alpha-Dihydroxypregn-4-en-3-one	C21H32O3	440368	440368	metabolite correctly annotated
MAM00659	2-Methoxy-17beta-estradiol	C19H26O3	66414	66414	metabolite correctly annotated
MAM00660	2-Methoxyestrone	C19H24O3	440624	440624	metabolite correctly annotated
MAM10337	Adrenosterone	C19H24O3	223997	223997	metabolite correctly annotated
MAM00971	Androstenedione	C19H26O2	6128	6128	metabolite correctly annotated
MAM00285	11beta-Hydroxyprogesterone	C21H30O3	101788	101788	metabolite correctly annotated
MAM00603	21-Deoxycortisol	C21H30O4	92827	92827	metabolite correctly annotated
MAM10336	17alpha,21-Dihydroxy-5beta-pregnane-3,11,20-trione	C21H30O5	65554	65554	metabolite correctly annotated
MAM10019	5alpha-Pregnan-20alpha-ol-3-one	C21H34O2	3080558	3080558	metabolite correctly annotated
MAM10334	5alpha-Pregnane-3alpha,20alpha-diol	C21H36O2	164674	164674	metabolite correctly annotated
MAM01072	5alpha-Pregnane-3,20-dione	C21H32O2	92810	92810	metabolite correctly annotated
MAM02769	Progesterone	C21H30O2	5994	5994	metabolite correctly annotated
MAM10333	5beta-Pregnane-3,20-dione	C21H32O2	92745	92745	metabolite correctly annotated
MAM10331	Tetrahydrocorticosterone	C21H34O4	65553	65553	metabolite correctly annotated
MAM10328	5alpha-Dihydrodeoxycorticosterone	C21H32O3	6451493	6451493	metabolite correctly annotated
MAM00294	11-Deoxycorticosterone	C21H30O3	6166	6166	metabolite correctly annotated
MAM02969	Testosterone	C19H28O2	6013	6013	metabolite correctly annotated
MAM10327	16alpha-Hydroxyandrost-4-ene-3,17-dione	C19H26O3	440574	440574	metabolite correctly annotated
MAM00592	20alpha-Hydroxycholesterol	C27H46O2	121935	121935	metabolite correctly annotated
MAM10325	(25R)-3alpha,7alpha-Dihydroxy-5beta-cholestanoyl-CoA	C48H80N7O19P3S1	24755558	24755558	metabolite correctly annotated
MAM01988	Glycocholate	C26H43O6N1	10140	10140	metabolite correctly annotated
MAM10324	7alpha-Hydroxy-3-oxo-4-cholestenoate	C27H42O4	3081085	3081085	metabolite correctly annotated
MAM01987	Glycochenodeoxycholate	C26H43O5N1	12544	12544	metabolite correctly annotated
MAM01450	Cholesterol	C27H46O1	5997	5997	metabolite correctly annotated
MAM10315	Isofucosterol	C29H48O1	5281326	5281326	metabolite correctly annotated
MAM03142	Vitamin D3	C27H44O1	5280795	5280795	metabolite correctly annotated
MAM10307	omega-Hydroxy fatty acid	C2H3O3	757	757	metabolite correctly annotated
MAM03021	trans,cis-Lauro-2,6-dienoyl-CoA	C33H50O17N7P3S1	11966194	11966194	metabolite correctly annotated
MAM02678	Palmitoyl-CoA	C37H62O17N7P3S1	644109	644109	metabolite correctly annotated
MAM02674	Hexadecanoic acid	C16H31O2	985	985	metabolite correctly annotated
MAM10294	Long-chain acyl-CoA	C22H35N7O17P3R1S1	92753	92753	metabolite correctly annotated
MAM02494	Tetradecanoic acid	C14H27O2	11005	11005	metabolite correctly annotated
MAM10257	Cyanide ion	C1N1	5975	5975	metabolite correctly annotated
MAM02173	Inositol 1-phosphate	C6H11O9P1	107737	107737	metabolite correctly annotated
MAM02172	D-myo-Inositol 1,3-bisphosphate	C6H10O12P2	128419	128419	metabolite correctly annotated
MAM00526	1D-myo-Inositol 1,4-bisphosphate	C6H10O12P2	439444	439444	metabolite correctly annotated
MAM00524	1D-myo-Inositol 1,3,4-trisphosphate	C6H9O15P3	439455	439455	metabolite correctly annotated
MAM10256	2-(alpha-Hydroxypropyl)thiamine diphosphate	C15H24N4O8P2S1	92042789	92042789	metabolite correctly annotated
MAM02774	Propanoyl-CoA	C24H36O17N7P3S1	92753	92753	metabolite correctly annotated
MAM00799	3-Hydroxypropionyl-CoA	C24H36O18N7P3S1	11966171	11966171	metabolite correctly annotated
MAM02480	(S)-Methylmalonyl-CoA	C25H35O19N7P3S1	11966111	11966111	metabolite correctly annotated
MAM01998	Glycolate	C2H3O3	757	757	metabolite correctly annotated
MAM10246	N-Acetyl-alpha-D-galactosamine 1-phosphate	C8H16N1O9P1	4369589	4369589	metabolite correctly annotated
MAM02527	N-Acetyl-D-glucosamine	C8H15O6N1	439174	439174	metabolite correctly annotated
MAM02539	N-Acetyl-D-mannosamine 6-phosphate	C8H14O9N1P1	11426583	11426583	metabolite correctly annotated
MAM02544	N-Acetylneuraminate 9-phosphate	C11H17O12N1P1	440962	440962	metabolite correctly annotated
MAM10241	N-Acetyl-alpha-D-glucosamine 1-phosphate	C8H16N1O9P1	440364	440364	metabolite correctly annotated
MAM10213	alpha-D-Glucose	C6H12O6	79025	79025	metabolite correctly annotated
MAM03106	UDP	C9H11O12N2P2	6031	6031	metabolite correctly annotated
MAM01967	D-Glucose 1-phosphate	C6H11O9P1	65533	65533	metabolite correctly annotated
MAM10234	Cellodextrin	C18H32O16	5287993	5287993	metabolite correctly annotated
MAM02379	L-Gulono-1,4-lactone	C6H10O6	439373	439373	metabolite correctly annotated
MAM10142	D-Galactose	C6H12O6	6036	6036	metabolite correctly annotated
MAM10233	alpha-D-Galactosyl-(1->3)-1D-myo-inositol	C12H22O11	11727586	11727586	metabolite correctly annotated
MAM01965	D-Glucose	C6H12O6	5793	5793	metabolite correctly annotated
MAM02945	Sucrose	C12H22O11	5988	5988	metabolite correctly annotated
MAM10230	Melibiose	C12H22O11	440658	440658	metabolite correctly annotated
MAM10229	D-Gal alpha 1->6D-Gal alpha 1->6D-Glucose	C18H32O16	440660	440660	metabolite correctly annotated
MAM10228	Raffinose	C18H32O16	439242	439242	metabolite correctly annotated
MAM10227	Stachyose	C24H42O21	439531	439531	metabolite correctly annotated
MAM10211	beta-D-Fructose 6-phosphate	C6H13O9P1	440641	440641	metabolite correctly annotated
MAM00768	3-Dehydro-L-gulonate	C6H9O7	439273	439273	metabolite correctly annotated
MAM10222	D-Ribitol 5-phosphate	C5H13O8P1	151104	151104	metabolite correctly annotated
MAM02884	Sedoheptulose 7-phosphate	C7H13O10P1	165007	165007	metabolite correctly annotated
MAM01939	D-Glyceraldehyde 3-phosphate	C3H5O6P1	439168	439168	metabolite correctly annotated
MAM01683	D-Gluconic acid	C6H11O7	10690	10690	metabolite correctly annotated
MAM10219	D-Glucono-1,5-lactone	C6H10O6	7027	7027	metabolite correctly annotated
MAM00765	3-Carboxy-1-hydroxypropyl-ThPP	C16H21O10N4P2S1	440649	440649	metabolite correctly annotated
MAM00674	2-Phospho-D-glycerate	C3H4O7P1	439278	439278	metabolite correctly annotated
MAM00569	2,3-Bisphospho-D-glycerate	C3H3O10P2	186004	186004	metabolite correctly annotated
MAM10212	alpha-D-Glucose 6-phosphate	C6H13O9P1	439284	439284	metabolite correctly annotated
MAM10059	beta-D-Glucose 6-phosphate	C6H13O9P1	439427	439427	metabolite correctly annotated
MAM10210	beta-D-Fructose 1,6-bisphosphate	C6H14O12P2	10267	10267	metabolite correctly annotated
MAM02553	NADH	C21H27O14N7P2	439153	439153	metabolite correctly annotated
MAM02403	(S)-Lactate	C3H5O3	107689	107689	metabolite correctly annotated
MAM10190	N-Acetyl-D-galactosamine	C8H15O6N1	35717	35717	metabolite correctly annotated
MAM10145	N-Acetyl-D-glucosamine 6-sulfate	C8H15N1O9S1	440235	440235	metabolite correctly annotated
MAM03111	UDP-N-acetyl-alpha-D-glucosamine	C17H25O17N3P2	445675	445675	metabolite correctly annotated
MAM10108	beta-D-Mannosyldiacetylchitobiosyldiphosphodolichol	C47H82N2O22P2	24892765	24892765	metabolite correctly annotated
MAM10107	alpha-D-Mannosyl-beta-D-mannosyl-diacetylchitobiosyldiphosphodolichol	C53H92N2O27P2	24892766	24892766	metabolite correctly annotated
MAM10088	Dolichyl diphosphate	C25H46O7P2	24892721	24892721	metabolite correctly annotated
MAM01388	beta-D-Glucose	C6H12O6	64689	64689	metabolite correctly annotated
MAM10098	alpha-D-Mannose	C6H12O6	185698	185698	metabolite correctly annotated
MAM01592	CMP-N-acetylneuraminate	C20H29O16N4P1	448209	448209	metabolite correctly annotated
MAM10085	(alpha-D-Mannosyl)4-beta-D-mannosyl-diacetylchitobiosyldiphosphodolichol	C71H122N2O42P2	24892767	24892767	metabolite correctly annotated
MAM10081	(alpha-D-Mannosyl)8-beta-D-mannosyl-diacetylchitobiosyldiphosphodolichol	C95H162N2O62P2	24892768	24892768	metabolite correctly annotated
MAM10077	Dolichyl beta-D-glucosyl phosphate	C21H39O9P1	24892725	24892725	metabolite correctly annotated
MAM10045	Dolichyl phosphate D-mannose	C31H55O9P1	24892739	24892739	metabolite correctly annotated
MAM10047	Dolichyl phosphate	C25H45O4P1	24892715	24892715	metabolite correctly annotated
MAM10075	N-Acetyl-D-glucosaminyldiphosphodolichol	C33H59N1O12P2	24892748	24892748	metabolite correctly annotated
MAM02026	Glutathione	C10H16O6N3S1	124886	124886	metabolite correctly annotated
MAM02027	Glutathione disulfide	C20H30O12N6S2	65359	65359	metabolite correctly annotated
MAM01626	Cys-Gly	C5H10O3N2S1	439498	439498	metabolite correctly annotated
MAM10071	Trypanothione disulfide	C27H47N9O10S2	115098	115098	metabolite correctly annotated
MAM10065	Cadaverine	C5H14N2	273	273	metabolite correctly annotated
MAM02870	S-Adenosylmethioninamine	C14H24O3N6S1	439415	439415	metabolite correctly annotated
MAM01233	9-cis-retinoyl-beta-D-glucuronide	C26H35O8	5281877	5281877	metabolite correctly annotated
MAM02809	psychosine sulfate	C24H47NO10S	5280538	5280538	metabolite correctly annotated
MAM01249	acetaldehyde	C2H4O	177	177	metabolite correctly annotated
MAM01796	ethanol	C2H6O	702	702	metabolite correctly annotated
MAM01371	ATP	C10H12N5O13P3	5957	5957	metabolite correctly annotated
MAM01261	acetyl-CoA	C23H34N7O17P3S	444493	444493	metabolite correctly annotated
MAM01257	acetyl adenylate	C12H15N5O8P	440867	440867	metabolite correctly annotated
MAM01596	CO2	CO2	280	280	metabolite correctly annotated
MAM01285	ADP	C10H12N5O10P2	6022	6022	metabolite correctly annotated
MAM01690	DHAP	C3H5O6P	668	668	metabolite correctly annotated
MAM01785	erythrose-4-phosphate	C4H7O7P	122357	122357	metabolite correctly annotated
MAM02883	sedoheptulose-1,7-bisphosphate	C7H12O13P2	164735	164735	metabolite correctly annotated
MAM02696	PEP	C3H2O6P	1005	1005	metabolite correctly annotated
MAM02475	methylglyoxal	C3H4O2	880	880	metabolite correctly annotated
MAM00674	2-phospho-D-glycerate	C3H4O7P	439278	439278	metabolite correctly annotated
MAM00913	3-phospho-D-glycerate	C3H4O7P	439183	439183	metabolite correctly annotated
MAM00247	1,3-bisphospho-D-glycerate	C3H4O10P2	439191	439191	metabolite correctly annotated
MAM00569	2,3-bisphospho-D-glycerate	C3H3O10P2	186004	186004	metabolite correctly annotated
MAM01939	GAP	C3H5O6P	439168	439168	metabolite correctly annotated
MAM01968	glucose-6-phosphate	C6H11O9P	5958	5958	metabolite correctly annotated
MAM01965	glucose	C6H12O6	5793	5793	metabolite correctly annotated
MAM01967	glucose-1-phosphate	C6H11O9P	65533	65533	metabolite correctly annotated
MAM02393	lipoamide	C8H15NOS2	863	863	metabolite correctly annotated
MAM02869	S-acetyldihydrolipoamide	C10H19NO2S2	1076	1076	metabolite correctly annotated
MAM01388	beta-D-glucose	C6H12O6	64689	64689	metabolite correctly annotated
MAM02041	H2O2	H2O2	784	784	metabolite correctly annotated
MAM01420	carbamoyl-phosphate	CH2NO5P	278	278	metabolite correctly annotated
MAM02578	NH3	H3N	222	222	metabolite correctly annotated
MAM02630	O2	O2	977	977	metabolite correctly annotated
MAM03109	UDP-glucuronate	C15H19N2O18P2	17473	17473	metabolite correctly annotated
MAM03108	UDP-glucose	C15H22N2O17P2	8629	8629	metabolite correctly annotated
MAM02448	maltononaose	C54H92O46	3081402	3081402	metabolite correctly annotated
MAM02447	maltohexaose	C36H62O31	439606	439606	metabolite correctly annotated
MAM02452	maltotriose	C18H32O16	439586	439586	metabolite correctly annotated
MAM02945	sucrose	C12H22O11	5988	5988	metabolite correctly annotated
MAM01913	galactosylglycerol	C9H18O8	16048618	16048618	metabolite correctly annotated
MAM01983	glycerol	C3H8O3	753	753	metabolite correctly annotated
MAM01424	CDP	C9H12N3O11P2	6132	6132	metabolite correctly annotated
MAM02193	ITP	C10H11N4O14P3	135398643	135398643	metabolite correctly annotated
MAM02161	IDP	C10H11N4O11P2	135398651	135398651	metabolite correctly annotated
MAM01909	galactitol	C6H14O6	11850	11850	metabolite correctly annotated
MAM01682	D-glucitol	C6H14O6	5780	5780	metabolite correctly annotated
MAM02917	sorbitol-3-phosphate	C6H13O9P	129544	129544	metabolite correctly annotated
MAM01951	GDP-mannose	C16H23N5O16P2	135398627	135398627	metabolite correctly annotated
MAM01949	GDP-4-dehydro-6-deoxy-D-mannose	C16H21N5O15P2	135398621	135398621	metabolite correctly annotated
MAM01950	GDP-L-fucose	C16H23N5O15P2	135398655	135398655	metabolite correctly annotated
MAM02373	L-fuculose	C6H12O5	6857362	6857362	metabolite correctly annotated
MAM02453	mannose	C6H12O6	18950	18950	metabolite correctly annotated
MAM03155	xylitol	C5H12O5	6912	6912	metabolite correctly annotated
MAM01758	D-xylose	C5H10O5	135191	135191	metabolite correctly annotated
MAM02338	L-arabitol	C5H12O5	439255	439255	metabolite correctly annotated
MAM02337	L-arabinose	C5H10O5	439195	439195	metabolite correctly annotated
MAM01973	glucuronate	C6H9O7	94715	94715	metabolite correctly annotated
MAM00768	3-dehydro-L-gulonate	C6H9O7	439273	439273	metabolite correctly annotated
MAM03114	UMP	C9H11N2O9P	6030	6030	metabolite correctly annotated
MAM02026	GSH	C10H16N3O6S	124886	124886	metabolite correctly annotated
MAM02771	propane-1,2-diol	C3H8O2	1030	1030	metabolite correctly annotated
MAM02633	OAA	C4H2O5	970	970	metabolite correctly annotated
MAM02046	HCO3-	CHO3	769	769	metabolite correctly annotated
MAM02148	hydroxyacetone	C3H6O2	8299	8299	metabolite correctly annotated
MAM01715	D-lactaldehyde	C3H6O2	439350	439350	metabolite correctly annotated
MAM00168	(R)-S-lactoylglutathione	C13H20N3O8S	440018	440018	metabolite correctly annotated
MAM01716	D-lactate	C3H5O3	61503	61503	metabolite correctly annotated
MAM02774	propanoyl-CoA	C24H36N7O17P3S	92753	92753	metabolite correctly annotated
MAM02444	malonyl-CoA	C24H33N7O19P3S	644066	644066	metabolite correctly annotated
MAM02775	propinol adenylate	C13H17N5O8P	440863	440863	metabolite correctly annotated
MAM00665	2-methylcitrate	C7H7O7	515	515	metabolite correctly annotated
MAM01306	AKG	C5H4O5	51	51	metabolite correctly annotated
MAM01802	FAD	C27H31N9O15P2	643975	643975	metabolite correctly annotated
MAM00653	2-hydroxyglutarate	C5H6O5	43	43	metabolite correctly annotated
MAM01255	acetoacetyl-CoA	C25H36N7O18P3S	92153	92153	metabolite correctly annotated
MAM01412	butyryl-CoA	C25H38N7O17P3S	122283	122283	metabolite correctly annotated
MAM00157	(R)-3-hydroxybutanoate	C4H7O3	92135	92135	metabolite correctly annotated
MAM02131	HMG-CoA	C27H39N7O20P3S	445127	445127	metabolite correctly annotated
MAM02806	PRPP	C5H8O14P3	7339	7339	metabolite correctly annotated
MAM01761	D-xylulose-5-phosphate	C5H9O8P	439190	439190	metabolite correctly annotated
MAM01169	6-phospho-D-gluconate	C6H10O10P	91493	91493	metabolite correctly annotated
MAM01683	D-gluconic acid	C6H11O7	10690	10690	metabolite correctly annotated
MAM02884	sedoheptulose-7-phosphate	C7H13O10P	165007	165007	metabolite correctly annotated
MAM01280	adenosine	C10H13N5O4	60961	60961	metabolite correctly annotated
MAM01419	cAMP	C10H11N5O6P	6076	6076	metabolite correctly annotated
MAM01804	FAICAR	C10H13N4O9P	166760	166760	metabolite correctly annotated
MAM03150	xanthosine-5-phosphate	C10H11N4O9P	73323	73323	metabolite correctly annotated
MAM01370	aspartate	C4H6NO4	5960	5960	metabolite correctly annotated
MAM01975	glutamine	C5H10N2O3	5961	5961	metabolite correctly annotated
MAM01974	glutamate	C5H8NO4	33032	33032	metabolite correctly annotated
MAM01433	cGMP	C10H11N5O7P	135398570	135398570	metabolite correctly annotated
MAM01279	adenine	C5H5N5	190	190	metabolite correctly annotated
MAM01131	5-phosphoribosylamine	C5H11NO7P	439905	439905	metabolite correctly annotated
MAM02170	inosine	C10H12N4O5	135398641	135398641	metabolite correctly annotated
MAM02159	hypoxanthine	C5H4N4O	135398638	135398638	metabolite correctly annotated
MAM01637	dADP	C10H12N5O9P2	188966	188966	metabolite correctly annotated
MAM01642	dATP	C10H12N5O12P3	15993	15993	metabolite correctly annotated
MAM02038	guanosine	C10H13N5O5	135398635	135398635	metabolite correctly annotated
MAM02037	guanine	C5H5N5O	135398634	135398634	metabolite correctly annotated
MAM01962	glucosamine	C6H14NO5	439213	439213	metabolite correctly annotated
MAM03148	xanthine	C5H4N4O2	1188	1188	metabolite correctly annotated
MAM01680	dGDP	C10H12N5O10P2	135398595	135398595	metabolite correctly annotated
MAM01688	dGTP	C10H12N5O13P3	135398599	135398599	metabolite correctly annotated
MAM01669	deoxyguanosine	C10H13N5O4	135398592	135398592	metabolite correctly annotated
MAM01686	dGMP	C10H12N5O7P	135398597	135398597	metabolite correctly annotated
MAM01645	dCTP	C9H12N3O13P3	65091	65091	metabolite correctly annotated
MAM01643	dCDP	C9H12N3O10P2	150855	150855	metabolite correctly annotated
MAM01754	dUDP	C9H11N2O11P2	145729	145729	metabolite correctly annotated
MAM01666	deoxyadenosine	C10H13N5O3	13730	13730	metabolite correctly annotated
MAM02844	ribose-1-phosphate	C5H9O8P	439236	439236	metabolite correctly annotated
MAM01671	deoxyinosine	C10H12N4O4	135398593	135398593	metabolite correctly annotated
MAM03149	xanthosine	C10H12N4O6	64959	64959	metabolite correctly annotated
MAM01986	glycine	C2H5NO2	750	750	metabolite correctly annotated
MAM01940	GAR	C7H14N2O8P	160913	160913	metabolite correctly annotated
MAM03121	urea	CH4N2O	1176	1176	metabolite correctly annotated
MAM03120	urate	C5H4N4O3	1175	1175	metabolite correctly annotated
MAM01315	alloxan	C4N2O4	5781	5781	metabolite correctly annotated
MAM02489	monodehydroascorbate	C6H6O6	5483640	5483640	metabolite correctly annotated
MAM01756	dUTP	C9H11N2O14P3	65070	65070	metabolite correctly annotated
MAM01753	dTTP	C10H13N2O14P3	64968	64968	metabolite correctly annotated
MAM01747	dTDP	C10H13N2O11P2	164628	164628	metabolite correctly annotated
MAM03123	uridine	C9H12N2O6	6029	6029	metabolite correctly annotated
MAM02559	N-carbamoyl-L-aspartate	C5H6N2O5	93072	93072	metabolite correctly annotated
MAM01752	dTMP	C10H13N2O8P	9700	9700	metabolite correctly annotated
MAM02996	thymidine	C10H14N2O5	5789	5789	metabolite correctly annotated
MAM01630	cytidine	C9H13N3O5	6175	6175	metabolite correctly annotated
MAM03118	uracil	C4H4N2O2	1174	1174	metabolite correctly annotated
MAM01052	5,6-Dihydrouracil	C4H6N2O2	649	649	metabolite correctly annotated
MAM02997	thymine	C5H6N2O2	1135	1135	metabolite correctly annotated
MAM01644	dCMP	C9H12N3O7P	13945	13945	metabolite correctly annotated
MAM01668	deoxycytidine	C9H13N3O4	13711	13711	metabolite correctly annotated
MAM00180	(S)-dihydroorotate	C5H5N2O4	439216	439216	metabolite correctly annotated
MAM03103	ubiquinone	C59H90O4	5281915	5281915	metabolite correctly annotated
MAM01045	5,10-methylene-THF	C20H21N7O6	135398652	135398652	metabolite correctly annotated
MAM01700	dihydrofolate	C19H19N7O6	135398604	135398604	metabolite correctly annotated
MAM00922	3-ureidoisobutyrate	C5H9N2O3	160663	160663	metabolite correctly annotated
MAM01673	deoxyuridine	C9H12N2O5	13712	13712	metabolite correctly annotated
MAM01632	cytosine	C4H5N3O	597	597	metabolite correctly annotated
MAM01283	adenylyl sulfate	C10H12N5O10PS	10238	10238	metabolite correctly annotated
MAM02682	PAPS	C10H11N5O13P2S	10214	10214	metabolite correctly annotated
MAM01693	dIDP	C10H11N4O10P2	135398667	135398667	metabolite correctly annotated
MAM01714	dITP	C10H11N4O13P3	135398616	135398616	metabolite correctly annotated
MAM01286	ADP-glucose	C16H23N5O15P2	16500	16500	metabolite correctly annotated
MAM01287	ADP-mannose	C16H23N5O15P2	440940	440940	metabolite correctly annotated
MAM01588	citrulline	C6H13N3O3	9750	9750	metabolite correctly annotated
MAM01366	argininosuccinate	C10H17N4O6	16950	16950	metabolite correctly annotated
MAM01365	arginine	C6H15N4O2	6322	6322	metabolite correctly annotated
MAM01369	asparagine	C4H8N2O3	6267	6267	metabolite correctly annotated
MAM00919	3-sulfinylpyruvic acid	C3H2O5S	110	110	metabolite correctly annotated
MAM01307	alanine	C3H7NO2	5950	5950	metabolite correctly annotated
MAM00672	2-oxoglutaramate	C5H6NO4	48	48	metabolite correctly annotated
MAM00970	4-aminobutyrate	C4H9NO2	119	119	metabolite correctly annotated
MAM01005	4-hydroxyphenylpyruvate	C9H7O4	979	979	metabolite correctly annotated
MAM02531	N-acetyl-L-asparagine	C6H9N2O4	99715	99715	metabolite correctly annotated
MAM01641	D-aspartate	C4H6NO4	83887	83887	metabolite correctly annotated
MAM02532	N-acetyl-L-aspartate	C6H7NO5	65065	65065	metabolite correctly annotated
MAM02658	ornithine	C5H13N2O2	6262	6262	metabolite correctly annotated
MAM02877	SAM	C15H23N6O5S	34755	34755	metabolite correctly annotated
MAM02923	spermidine	C7H22N3	1102	1102	metabolite correctly annotated
MAM02926	spermine	C10H30N4	1103	1103	metabolite correctly annotated
MAM01303	agmatine	C5H16N4	199	199	metabolite correctly annotated
MAM02812	putrescine	C4H14N2	1045	1045	metabolite correctly annotated
MAM00969	4-aminobutanal	C4H10NO	118	118	metabolite correctly annotated
MAM01619	creatine	C4H9N3O2	586	586	metabolite correctly annotated
MAM02871	SAH	C14H20N6O5S	439155	439155	metabolite correctly annotated
MAM02036	guanidinoacetate	C3H7N3O2	763	763	metabolite correctly annotated
MAM02125	histidine	C6H9N3O2	6274	6274	metabolite correctly annotated
MAM02132	homocarnosine	C10H16N4O3	10243361	10243361	metabolite correctly annotated
MAM03037	trans-4-hydroxy-L-proline	C5H9NO3	5810	5810	metabolite correctly annotated
MAM02358	L-erythro-4-hydroxyglutamate	C5H8NO5	440854	440854	metabolite correctly annotated
MAM00989	4-hydroxy-2-oxoglutarate	C5H4O6	599	599	metabolite correctly annotated
MAM02007	glyoxalate	C2H1O3	760	760	metabolite correctly annotated
MAM01116	5-methylthioadenosine	C11H15N5O3S	439176	439176	metabolite correctly annotated
MAM02504	N1-acetylspermine	C12H31N4O	916	916	metabolite correctly annotated
MAM02924	spermine dialdehyde	C10H22N2O2	217390	217390	metabolite correctly annotated
MAM02503	N1-acetylspermidine	C9H23N3O	496	496	metabolite correctly annotated
MAM02188	isoputreanine	C7H17N2O2	171763	171763	metabolite correctly annotated
MAM02501	N1,N12-diacetylspermine	C14H32N4O2	132680	132680	metabolite correctly annotated
MAM01250	acetamidopropanal	C5H9NO2	5460495	5460495	metabolite correctly annotated
MAM02502	N1,N8-diacetylspermidine	C11H24N3O2	389613	389613	metabolite correctly annotated
MAM00248	1,3-diaminopropane	C3H12N2	428	428	metabolite correctly annotated
MAM01621	creatinine	C4H7N3O	588	588	metabolite correctly annotated
MAM02547	N-acetylputrescine	C6H15N2O	122356	122356	metabolite correctly annotated
MAM02514	N4-acetylaminobutanal	C6H11NO2	440850	440850	metabolite correctly annotated
MAM00952	4-acetamidobutanoate	C6H10NO3	18189	18189	metabolite correctly annotated
MAM00558	1-pyrroline-2-carboxylate	C5H6NO2	440046	440046	metabolite correctly annotated
MAM02189	isovaleryl-CoA	C26H40N7O17P3S	165435	165435	metabolite correctly annotated
MAM00664	2-methylbutyrylglycine	C7H12NO3	193872	193872	metabolite correctly annotated
MAM00914	3-phosphonooxypyruvate	C3H2O7P	105	105	metabolite correctly annotated
MAM00916	3-phosphoserine	C3H6NO6P	68841	68841	metabolite correctly annotated
MAM02896	serine	C3H7NO3	5951	5951	metabolite correctly annotated
MAM02321	L-2-amino-3-oxobutanoic acid	C4H7NO3	440033	440033	metabolite correctly annotated
MAM02880	sarcosine	C3H7NO2	1088	1088	metabolite correctly annotated
MAM01332	aminoacetone	C3H8NO	215	215	metabolite correctly annotated
MAM00630	2-amino-3-oxoadipate	C6H8NO5	440714	440714	metabolite correctly annotated
MAM02154	hydroxypyruvate	C3H3O4	964	964	metabolite correctly annotated
MAM01513	choline	C5H14NO	305	305	metabolite correctly annotated
MAM01393	betaine	C5H11NO2	247	247	metabolite correctly annotated
MAM01708	dimethylglycine	C4H9NO2	673	673	metabolite correctly annotated
MAM01831	formaldehyde	CH2O	712	712	metabolite correctly annotated
MAM01626	cys-gly	C5H10N2O3S	439498	439498	metabolite correctly annotated
MAM01998	glycolate	C2H3O3	757	757	metabolite correctly annotated
MAM02655	O-phospho-L-homoserine	C4H8NO6P	151187	151187	metabolite correctly annotated
MAM02124	histamine	C5H10N3	774	774	metabolite correctly annotated
MAM03124	urocanate	C6H5N2O2	736715	736715	metabolite correctly annotated
MAM02574	N-formimino-L-glutamate	C6H8N2O4	439233	439233	metabolite correctly annotated
MAM01099	5-formiminotetrahydrofolate	C20H22N8O6	135398659	135398659	metabolite correctly annotated
MAM02165	imidazole-4-acetaldehyde	C5H6N2O	150841	150841	metabolite correctly annotated
MAM02166	imidazole-4-acetate	C5H5N2O2	96215	96215	metabolite correctly annotated
MAM00670	2-oxoadipate	C6H6O5	71	71	metabolite correctly annotated
MAM01977	glutaryl-CoA	C26H37N7O19P3S	3081383	3081383	metabolite correctly annotated
MAM02426	lysine	C6H15N2O2	5962	5962	metabolite correctly annotated
MAM02322	L-2-aminoadipate	C6H10NO4	92136	92136	metabolite correctly annotated
MAM01701	dihydrolipoamide	C8H17NOS2	663	663	metabolite correctly annotated
MAM02517	N6,N6,N6-trimethyl-L-lysine	C9H20N2O2	440120	440120	metabolite correctly annotated
MAM01034	4-trimethylammoniobutanal	C7H16NO	133	133	metabolite correctly annotated
MAM01622	crotonyl-CoA	C25H36N7O17P3S	5497143	5497143	metabolite correctly annotated
MAM00629	2-amino-3-carboxymuconate semialdehyde	C7H6NO5	5280673	5280673	metabolite correctly annotated
MAM02822	quinolinate	C7H3NO4	1066	1066	metabolite correctly annotated
MAM00786	3-hydroxykynurenamine	C9H13N2O2	440736	440736	metabolite correctly annotated
MAM00788	3-hydroxy-L-kynurenine	C10H12N2O4	11811	11811	metabolite correctly annotated
MAM00949	4,8-dihydroxyquinoline	C9H7NO2	440737	440737	metabolite correctly annotated
MAM01161	6-hydroxymelatonin	C13H16N2O3	1864	1864	metabolite correctly annotated
MAM02460	melatonin	C13H16N2O2	896	896	metabolite correctly annotated
MAM02718	phenethylamine	C8H12N	1001	1001	metabolite correctly annotated
MAM02724	phenylalanine	C9H11NO2	6140	6140	metabolite correctly annotated
MAM02719	phenylacetaldehyde	C8H8O	998	998	metabolite correctly annotated
MAM02135	homogentisate	C8H7O4	780	780	metabolite correctly annotated
MAM02175	iodine	I2	807	807	metabolite correctly annotated
MAM02473	methylamine	C1H6N	6329	6329	metabolite correctly annotated
MAM00638	2-carboxy-2,3-dihydro-5,6-dihydroxyindole	C9H8NO4	161255	161255	metabolite correctly annotated
MAM02355	L-dopachrome	C9H6NO4	5459802	5459802	metabolite correctly annotated
MAM03099	tyramine	C8H12NO	5610	5610	metabolite correctly annotated
MAM03100	tyramine-O-sulfate	C8H11NO4S	153005	153005	metabolite correctly annotated
MAM02354	L-dopa	C9H11NO4	6047	6047	metabolite correctly annotated
MAM03101	tyrosine	C9H11NO3	6057	6057	metabolite correctly annotated
MAM00739	3,5-diiodo-L-tyrosine	C9H9I2NO3	9305	9305	metabolite correctly annotated
MAM01414	caffeate	C9H7O4	689043	689043	metabolite correctly annotated
MAM00981	4-coumarate	C9H7O3	637542	637542	metabolite correctly annotated
MAM03163	indole-5,6-quinone	C8H5NO2	440728	440728	metabolite correctly annotated
MAM03162	5,6-dihydroxyindole	C8H7NO2	114683	114683	metabolite correctly annotated
MAM03102	ubiquinol	C59H92O4	9962735	9962735	metabolite correctly annotated
MAM00166	(R)-methylmalonyl-CoA	C25H35N7O19P3S	449534	449534	metabolite correctly annotated
MAM03135	valine	C5H11NO2	6287	6287	metabolite correctly annotated
MAM00669	2-oxo-3-methylvalerate	C6H9O3	47	47	metabolite correctly annotated
MAM02184	isoleucine	C6H13NO2	6306	6306	metabolite correctly annotated
MAM02479	methylmalonate	C4H4O4	487	487	metabolite correctly annotated
MAM02857	S-(2-methylpropanoyl)-dihydrolipoamide	C12H23NO2S2	11953835	11953835	metabolite correctly annotated
MAM02856	S-(2-methylbutanoyl)-dihydrolipoamide	C13H25NO2S2	440565	440565	metabolite correctly annotated
MAM01013	4-methyl-2-oxopentanoate	C6H9O3	70	70	metabolite correctly annotated
MAM02360	leucine	C6H13NO2	6106	6106	metabolite correctly annotated
MAM02999	tiglyl-CoA	C26H38N7O17P3S	6443760	6443760	metabolite correctly annotated
MAM02325	L-3-amino-isobutanoate	C4H9NO2	439434	439434	metabolite correctly annotated
MAM01364	arachidonyl-CoA	C41H62N7O17P3S	5497113	5497113	metabolite correctly annotated
MAM02371	L-formylkynurenine	C11H12N2O4	439788	439788	metabolite correctly annotated
MAM01835	formylanthranilate	C8H6NO3	101399	101399	metabolite correctly annotated
MAM01342	anthranilate	C7H6NO2	227	227	metabolite correctly annotated
MAM00775	3-hydroxyanthranilate	C7H7NO3	86	86	metabolite correctly annotated
MAM01572	cinnavalininate	C14H6N2O6	114918	114918	metabolite correctly annotated
MAM00924	4-(2-amino-3-hydroxyphenyl)-2,4-dioxobutanoate	C10H8NO5	440741	440741	metabolite correctly annotated
MAM03151	xanthurenate	C10H6NO4	5699	5699	metabolite correctly annotated
MAM02605	N-methyltryptamine	C11H15N2	6088	6088	metabolite correctly annotated
MAM00230	1,2,3,4-tetrahydro-beta-carboline	C11H13N2	107838	107838	metabolite correctly annotated
MAM02168	indole-3-acetaldehyde	C10H9NO	800	800	metabolite correctly annotated
MAM02169	indoleacetate	C10H8NO2	802	802	metabolite correctly annotated
MAM02478	methyl-indole-3-acetate	C11H11NO2	74706	74706	metabolite correctly annotated
MAM01107	5-hydroxy-L-tryptophan	C11H12N2O3	439280	439280	metabolite correctly annotated
MAM01105	5-hydroxykynurenamine	C9H13N2O2	164719	164719	metabolite correctly annotated
MAM00947	4,6-dihydroxyquinoline	C9H7NO2	440738	440738	metabolite correctly annotated
MAM03152	xanthurenate-8-O-beta-D-glucoside	C16H16NO9	53481609	53481609	metabolite correctly annotated
MAM02725	phenylpyruvate	C9H7O3	997	997	metabolite correctly annotated
MAM00654	2-hydroxyphenylacetate	C8H7O3	11970	11970	metabolite correctly annotated
MAM00647	2-hydroxy-3-phenylpropenoate	C9H7O3	641637	641637	metabolite correctly annotated
MAM01736	dopamine	C8H12NO2	681	681	metabolite correctly annotated
MAM00156	(R)-1,2-dimethyl-5,6-dihydroxy-tetrahydroisoquinoline	C11H16NO2	53481438	53481438	metabolite correctly annotated
MAM02617	noradrenaline	C8H12NO3	439260	439260	metabolite correctly annotated
MAM01368	ascorbate	C6H7O6	54670067	54670067	metabolite correctly annotated
MAM01290	adrenaline	C9H14NO3	5816	5816	metabolite correctly annotated
MAM00726	3,4-dihydroxymandelaldehyde	C8H8O4	151725	151725	metabolite correctly annotated
MAM00820	3-methoxy-4-hydroxyphenylglycolaldehyde	C9H10O4	440729	440729	metabolite correctly annotated
MAM00727	3,4-dihydroxymandelate	C8H7O5	85782	85782	metabolite correctly annotated
MAM00730	3,4-dihydroxyphenylethyleneglycol	C8H10O4	91528	91528	metabolite correctly annotated
MAM00728	3,4-dihydroxyphenylacetaldehyde	C8H8O3	119219	119219	metabolite correctly annotated
MAM02621	norlaudanosoline	C16H18NO4	18519	18519	metabolite correctly annotated
MAM00818	3-methoxy-4-hydroxyphenylacetaldehyde	C9H10O3	151276	151276	metabolite correctly annotated
MAM00821	3-methoxytyramine	C9H14NO2	1669	1669	metabolite correctly annotated
MAM00643	2-hydroxy-3-(4-hydroxyphenyl)propenoate	C9H7O4	636708	636708	metabolite correctly annotated
MAM01010	4-maleylacetoacetate	C8H6O6	5280393	5280393	metabolite correctly annotated
MAM01863	fumarylacetoacetate	C8H6O6	5280398	5280398	metabolite correctly annotated
MAM01004	4-hydroxyphenyllactate	C9H9O4	9378	9378	metabolite correctly annotated
MAM02138	hordenine	C10H16NO	68313	68313	metabolite correctly annotated
MAM02361	leukoaminochrome	C8H9NO2	147311	147311	metabolite correctly annotated
MAM01293	adrenochrome-O-semiquinone	C9H9NO3	10313383	10313383	metabolite correctly annotated
MAM01292	adrenochrome	C9H9NO3	5898	5898	metabolite correctly annotated
MAM02618	noradrenochrome	C8H7NO3	10176277	10176277	metabolite correctly annotated
MAM01628	cysteine	C3H7NO2S	5862	5862	metabolite correctly annotated
MAM00249	1,4-benzothiazine-O-quinonimine	C12H11N2O5S	53481441	53481441	metabolite correctly annotated
MAM01053	5,6-dihydroxyindole-2-carboxylate	C9H6NO4	119405	119405	metabolite correctly annotated
MAM02721	phenylacetyl-CoA	C29H38N7O17P3S	165620	165620	metabolite correctly annotated
MAM02722	phenylacetylglutamine	C13H16N2O4	92258	92258	metabolite correctly annotated
MAM02349	L-cystathionine	C7H14N2O4S	439258	439258	metabolite correctly annotated
MAM02464	mercaptopyruvate	C3H3O3S	98	98	metabolite correctly annotated
MAM02133	homocysteine	C4H9NO2S	91552	91552	metabolite correctly annotated
MAM02134	homocysteine-thiolactone	C4H8NOS	134505	134505	metabolite correctly annotated
MAM02042	H2S	HS	402	402	metabolite correctly annotated
MAM00572	2,3-diketo-5-methylthiopentyl-1-phosphate	C6H9O6PS	561	561	metabolite correctly annotated
MAM02471	methionine	C5H11NO2S	6137	6137	metabolite correctly annotated
MAM02145	hydrogen-cyanide	CHN	768	768	metabolite correctly annotated
MAM02158	hypothiocyanite	CHNOS	124985	124985	metabolite correctly annotated
MAM02350	L-cysteate	C3H6NO5S	72886	72886	metabolite correctly annotated
MAM00179	(S)-3-sulfolactate	C3H4O6S	443233	443233	metabolite correctly annotated
MAM02987	thiocysteine	C3H7NO2S2	165331	165331	metabolite correctly annotated
MAM01927	gamma-glutamyl-cysteine	C8H13N2O5S	123938	123938	metabolite correctly annotated
MAM01383	beta-alanine	C3H7NO2	239	239	metabolite correctly annotated
MAM01265	acrylyl-CoA	C24H34N7O17P3S	9543026	9543026	metabolite correctly annotated
MAM00799	3-hydroxypropionyl-CoA	C24H36N7O18P3S	11966171	11966171	metabolite correctly annotated
MAM01284	adenylylselenate	C10H12N5O10PSe	440758	440758	metabolite correctly annotated
MAM02887	selenite	SeO3	1090	1090	metabolite correctly annotated
MAM02814	pyridoxal-phosphate	C8H8NO6P	1051	1051	metabolite correctly annotated
MAM02882	se-adenosylselenomethionine	C15H23N6O5Se	24892761	24892761	metabolite correctly annotated
MAM02895	se-methyl-L-selenocysteine	C4H9NO2Se	147004	147004	metabolite correctly annotated
MAM01640	D-arginine	C6H15N4O2	71070	71070	metabolite correctly annotated
MAM02180	isobutyryl-CoA	C25H38N7O17P3S	3036931	3036931	metabolite correctly annotated
MAM00826	3-methylcrotonyl-CoA	C26H38N7O17P3S	9549326	9549326	metabolite correctly annotated
MAM00171	(S)-3-hydroxy-2-methylbutyryl-CoA	C26H40N7O18P3S	11966220	11966220	metabolite correctly annotated
MAM01633	D-3-amino-isobutanoate	C4H9NO2	5459822	5459822	metabolite correctly annotated
MAM03111	UDP-N-acetylglucosamine	C17H25N3O17P2	445675	445675	metabolite correctly annotated
MAM02529	N-acetylglucosamine-6-phosphate	C8H14NO9P	440996	440996	metabolite correctly annotated
MAM02524	N-acetyl-D-mannosamine	C8H15NO6	439281	439281	metabolite correctly annotated
MAM02565	neungc	C11H18NO10	440001	440001	metabolite correctly annotated
MAM02543	N-acetylneuraminate	C11H18NO9	439197	439197	metabolite correctly annotated
MAM01751	dTDP-glucose	C16H24N2O16P2	443210	443210	metabolite correctly annotated
MAM02526	N-acetylgalactosamine-1-phosphate	C8H14NO9P	22833661	22833661	metabolite correctly annotated
MAM01806	farnesyl-PP	C15H25O7P2	445713	445713	metabolite correctly annotated
MAM01382	beta-1,4-mannose-N-acetylglucosamine	C14H25NO11	53477853	53477853	metabolite correctly annotated
MAM00141	(alpha-D-mannosyl)2-beta-D-mannosyl-N-acetylglucosamine	C26H45NO21	53477854	53477854	metabolite correctly annotated
MAM01159	6-deoxy-L-galactose	C6H12O5	17106	17106	metabolite correctly annotated
MAM02770	proline	C5H9NO2	145742	145742	metabolite correctly annotated
MAM02993	threonine	C4H9NO3	6288	6288	metabolite correctly annotated
MAM03089	tryptophan	C11H12N2O2	6305	6305	metabolite correctly annotated
MAM02191	itaconate	C5H4O4	811	811	metabolite correctly annotated
MAM02465	mesaconate	C5H4O4	638129	638129	metabolite correctly annotated
MAM02183	isocitrate	C6H5O7	1198	1198	metabolite correctly annotated
MAM02662	oxalosuccinate	C6H3O7	972	972	metabolite correctly annotated
MAM02944	succinyl-CoA	C25H35N7O19P3S	92133	92133	metabolite correctly annotated
MAM01580	cis-aconitate	C6H3O6	643757	643757	metabolite correctly annotated
MAM02934	S-succinyldihydrolipoamide	C12H20NO4S2	11953795	11953795	metabolite correctly annotated
MAM01803	FADH2	C27H33N9O15P2	446013	446013	metabolite correctly annotated
MAM01997	glycolaldehyde	C2H4O2	756	756	metabolite correctly annotated
MAM01397	bilirubin-bisglucuronoside	C45H50N4O18	5280817	5280817	metabolite correctly annotated
MAM03134	valeric acid	C5H9O2	7991	7991	metabolite correctly annotated
MAM02122	hexanoyl-CoA	C27H42N7O17P3S	449118	449118	metabolite correctly annotated
MAM02108	heptylic acid	C7H13O2	8094	8094	metabolite correctly annotated
MAM02642	octanoic acid	C8H15O2	379	379	metabolite correctly annotated
MAM02644	octanoyl-CoA	C29H46N7O17P3S	445344	445344	metabolite correctly annotated
MAM02614	nonanoic acid	C9H17O2	8158	8158	metabolite correctly annotated
MAM01650	decanoyl-CoA	C31H50N7O17P3S	164800	164800	metabolite correctly annotated
MAM01648	decanoic acid	C10H19O2	2969	2969	metabolite correctly annotated
MAM03117	undecylic acid	C11H21O2	8180	8180	metabolite correctly annotated
MAM02345	lauroyl-CoA	C33H54N7O17P3S	165436	165436	metabolite correctly annotated
MAM02344	lauric acid	C12H23O2	3893	3893	metabolite correctly annotated
MAM03050	tridecanoyl-CoA	C34H56N7O17P3S	53481606	53481606	metabolite correctly annotated
MAM03051	tridecylic acid	C13H25O2	12530	12530	metabolite correctly annotated
MAM02495	myristoyl-CoA	C35H58N7O17P3S	11966124	11966124	metabolite correctly annotated
MAM02494	myristic acid	C14H27O2	11005	11005	metabolite correctly annotated
MAM02745	physeteric acid	C14H25O2	5312400	5312400	metabolite correctly annotated
MAM02690	pentadecylic acid	C15H29O2	13849	13849	metabolite correctly annotated
MAM02674	palmitate	C16H31O2	985	985	metabolite correctly annotated
MAM02678	palmitoyl-CoA	C37H62N7O17P3S	644109	644109	metabolite correctly annotated
MAM02677	palmitoleoyl-CoA	C37H60N7O17P3S	25244394	25244394	metabolite correctly annotated
MAM02456	margaric acid	C17H33O2	10465	10465	metabolite correctly annotated
MAM02101	heptadecanoyl-CoA	C38H64N7O17P3S	3082004	3082004	metabolite correctly annotated
MAM02941	stearoyl-CoA	C39H66N7O17P3S	94140	94140	metabolite correctly annotated
MAM01585	cis-vaccenic acid	C18H33O2	5282761	5282761	metabolite correctly annotated
MAM02647	oleoyl-CoA	C39H64N7O17P3S	5497111	5497111	metabolite correctly annotated
MAM02646	oleate	C18H33O2	445639	445639	metabolite correctly annotated
MAM00106	(6Z,9Z)-octadecadienoyl-CoA	C39H62N7O17P3S	134822643	134822643	metabolite correctly annotated
MAM02613	nonadecylic acid	C19H37O2	12591	12591	metabolite correctly annotated
MAM01773	eicosanoyl-CoA	C41H70N7O17P3S	3081439	3081439	metabolite correctly annotated
MAM01771	eicosanoate	C20H39O2	10467	10467	metabolite correctly annotated
MAM01584	cis-gondoic acid	C20H37O2	5282768	5282768	metabolite correctly annotated
MAM02457	mead acid	C20H33O2	5312531	5312531	metabolite correctly annotated
MAM02053	henicosanoic acid	C21H41O2	16898	16898	metabolite correctly annotated
MAM01373	behenic acid	C22H43O2	8215	8215	metabolite correctly annotated
MAM01583	cis-erucic acid	C22H41O2	5281116	5281116	metabolite correctly annotated
MAM01582	cis-cetoleic acid	C22H41O2	5282771	5282771	metabolite correctly annotated
MAM03045	tricosanoic acid	C23H45O2	17085	17085	metabolite correctly annotated
MAM02971	tetracosanoyl-CoA	C45H78N7O17P3S	3082227	3082227	metabolite correctly annotated
MAM02564	nervonic acid	C24H45O2	5281120	5281120	metabolite correctly annotated
MAM02110	hexacosanoyl-CoA	C47H82N7O17P3S	25246198	25246198	metabolite correctly annotated
MAM01432	cerotic acid	C26H51O2	10469	10469	metabolite correctly annotated
MAM02389	linolenate	C18H29O2	5280934	5280934	metabolite correctly annotated
MAM02939	stearidonic acid	C18H27O2	5312508	5312508	metabolite correctly annotated
MAM02648	omega-3-arachidonic acid	C20H31O2	11722594	11722594	metabolite correctly annotated
MAM01784	EPA	C20H29O2	446284	446284	metabolite correctly annotated
MAM02391	linoleoyl-CoA	C39H62N7O17P3S	5497112	5497112	metabolite correctly annotated
MAM02387	linoleate	C18H31O2	5280450	5280450	metabolite correctly annotated
MAM01934	gamma-linolenoyl-CoA	C39H60N7O17P3S	11966132	11966132	metabolite correctly annotated
MAM01696	dihomo-gamma-linolenate	C20H33O2	5280581	5280581	metabolite correctly annotated
MAM01362	arachidonate	C20H31O2	444899	444899	metabolite correctly annotated
MAM01291	adrenic acid	C22H35O2	5497181	5497181	metabolite correctly annotated
MAM00793	3-hydroxyoctadecanoyl-CoA	C39H66N7O18P3S	24906329	24906329	metabolite correctly annotated
MAM00777	3-hydroxyeicosanoyl-CoA	C41H70N7O18P3S	25229587	25229587	metabolite correctly annotated
MAM00800	3-hydroxytetracosanoyl-CoA	C45H78N7O18P3S	25229585	25229585	metabolite correctly annotated
MAM00337	13(S)-HPODE	C18H31O4	5280720	5280720	metabolite correctly annotated
MAM00988	4-hydroxy-2-nonenal	C9H16O2	5283344	5283344	metabolite correctly annotated
MAM01216	9(10)-EpOME	C18H31O3	6246154	6246154	metabolite correctly annotated
MAM00305	12(13)-EpOME	C18H31O3	5356421	5356421	metabolite correctly annotated
MAM02394	lipoic acid	C8H13O2S2	6112	6112	metabolite correctly annotated
MAM01702	dihydrolipoate	C8H15O2S2	421	421	metabolite correctly annotated
MAM02365	leukotriene B5	C20H29O4	5283125	5283125	metabolite correctly annotated
MAM02367	leukotriene C5	C30H43N3O9S	53481570	53481570	metabolite correctly annotated
MAM02368	leukotriene D5	C25H37N2O6S	53481571	53481571	metabolite correctly annotated
MAM00389	15-epi-lipoxin B5	C20H29O5	53481476	53481476	metabolite correctly annotated
MAM02787	prostaglandin E3	C20H29O5	5280937	5280937	metabolite correctly annotated
MAM00029	(18R)-hydroxy-(5Z,8Z,11Z,14Z,16E)-eicosapentaenoic acid	C20H29O3	16061126	16061126	metabolite correctly annotated
MAM01054	5,6-EET	C20H31O3	5283202	5283202	metabolite correctly annotated
MAM01209	8,9-EET	C20H31O3	5283203	5283203	metabolite correctly annotated
MAM00366	14,15-EET	C20H31O3	5283205	5283205	metabolite correctly annotated
MAM01042	5(S)-HPETE	C20H31O4	5280778	5280778	metabolite correctly annotated
MAM02362	leukotriene A4	C20H29O3	5280383	5280383	metabolite correctly annotated
MAM01040	5(S)-HETE	C20H31O3	5280733	5280733	metabolite correctly annotated
MAM02364	leukotriene B4	C20H31O4	5280492	5280492	metabolite correctly annotated
MAM01050	5,15-DiHETE	C20H31O4	5283158	5283158	metabolite correctly annotated
MAM00380	15(S)-HPETE	C20H31O4	5280893	5280893	metabolite correctly annotated
MAM00377	15(S)-HETE	C20H31O3	5280724	5280724	metabolite correctly annotated
MAM02396	lipoxin B4	C20H31O5	5280915	5280915	metabolite correctly annotated
MAM02395	lipoxin A4	C20H31O5	5280914	5280914	metabolite correctly annotated
MAM00309	12(S)-HPETE	C20H31O4	5280892	5280892	metabolite correctly annotated
MAM02027	GSSG	C20H30N6O12S2	65359	65359	metabolite correctly annotated
MAM02366	leukotriene C4	C30H45N3O9S	5280493	5280493	metabolite correctly annotated
MAM02418	LTD4	C25H39N2O6S	5280878	5280878	metabolite correctly annotated
MAM00394	15-oxo-lipoxin A4	C20H29O5	53481477	53481477	metabolite correctly annotated
MAM00339	13,14-dihydro-15-oxo-lipoxin A4	C20H31O5	53481470	53481470	metabolite correctly annotated
MAM00326	12-keto-LTB4	C20H29O4	5280876	5280876	metabolite correctly annotated
MAM00328	12-oxo-10,11-dihydro-20-COOH-LTB4	C20H28O6	53481456	53481456	metabolite correctly annotated
MAM00599	20-OH-LTB4	C20H31O5	5280745	5280745	metabolite correctly annotated
MAM00585	20-COOH-LTB4	C20H28O6	5280877	5280877	metabolite correctly annotated
MAM01171	6-trans-12-epi-LTB4	C20H31O4	5283129	5283129	metabolite correctly annotated
MAM00253	10,11-dihydro-12-oxo-LTB4	C20H31O4	53481445	53481445	metabolite correctly annotated
MAM00255	10,11-dihydro-20-dihydroxy-LTB4	C20H33O6	53481447	53481447	metabolite correctly annotated
MAM00583	20-COOH-10,11-dihydro-LTB4	C20H30O6	53481507	53481507	metabolite correctly annotated
MAM00586	20-COOH-LTE4	C23H33NO7S	53481508	53481508	metabolite correctly annotated
MAM00014	(13E)-tetranor-16-carboxy-LTE4	C19H25NO7S	53481472	53481472	metabolite correctly annotated
MAM02370	leukotriene F4	C28H42N2O8S	5280938	5280938	metabolite correctly annotated
MAM02794	prostaglandin H2	C20H31O5	445049	445049	metabolite correctly annotated
MAM02783	prostaglandin D2	C20H31O5	448457	448457	metabolite correctly annotated
MAM02348	L-carnitine	C7H15NO3	10917	10917	metabolite correctly annotated
MAM02635	O-butanoylcarnitine	C11H21NO4	439829	439829	metabolite correctly annotated
MAM02634	O-acetylcarnitine	C9H17NO4	1	1	metabolite correctly annotated
MAM01729	dodecanoylcarnitine	C19H37NO4	168381	168381	metabolite correctly annotated
MAM02973	tetradecanoylcarnitine	C21H41NO4	53477791	53477791	metabolite correctly annotated
MAM02411	L-palmitoylcarnitine	C23H45NO4	11953816	11953816	metabolite correctly annotated
MAM02100	heptadecanoylcarnitine	C24H47NO4	53477803	53477803	metabolite correctly annotated
MAM01772	eicosanoylcarnitine	C27H53NO4	53477833	53477833	metabolite correctly annotated
MAM02409	L-octanoylcarnitine	C15H29NO4	11953814	11953814	metabolite correctly annotated
MAM00904	3-oxotetracosanoyl-CoA	C45H76N7O18P3S	25229583	25229583	metabolite correctly annotated
MAM00776	3-hydroxydocosanoyl-CoA	C43H74N7O18P3S	25229586	25229586	metabolite correctly annotated
MAM00866	3-oxodocosanoyl-CoA	C43H72N7O18P3S	25229584	25229584	metabolite correctly annotated
MAM00872	3-oxoeicosanoyl-CoA	C41H68N7O18P3S	25229571	25229571	metabolite correctly annotated
MAM00175	(S)-3-hydroxyhexadecanoyl-CoA	C37H62N7O18P3S	11966179	11966179	metabolite correctly annotated
MAM00895	3-oxopalmitoyl-CoA	C37H60N7O18P3S	169621	169621	metabolite correctly annotated
MAM00066	(2E)-tetradecenoyl-CoA	C35H56N7O17P3S	11966172	11966172	metabolite correctly annotated
MAM00178	(S)-3-hydroxytetradecanoyl-CoA	C35H58N7O18P3S	11966177	11966177	metabolite correctly annotated
MAM00906	3-oxotetradecanoyl-CoA	C35H56N7O18P3S	11966197	11966197	metabolite correctly annotated
MAM00174	(S)-3-hydroxydodecanoyl-CoA	C33H54N7O18P3S	11966173	11966173	metabolite correctly annotated
MAM00868	3-oxododecanoyl-CoA	C33H52N7O18P3S	11966169	11966169	metabolite correctly annotated
MAM00039	(2E)-decenoyl-CoA	C31H48N7O17P3S	24883423	24883423	metabolite correctly annotated
MAM00181	(S)-hydroxydecanoyl-CoA	C31H50N7O18P3S	11966158	11966158	metabolite correctly annotated
MAM00059	(2E)-octenoyl-CoA	C29H44N7O17P3S	11966175	11966175	metabolite correctly annotated
MAM00183	(S)-hydroxyoctanoyl-CoA	C29H46N7O18P3S	11966216	11966216	metabolite correctly annotated
MAM00892	3-oxooctanoyl-CoA	C29H44N7O18P3S	11966162	11966162	metabolite correctly annotated
MAM00182	(S)-hydroxyhexanoyl-CoA	C27H42N7O18P3S	11966160	11966160	metabolite correctly annotated
MAM00882	3-oxohexanoyl-CoA	C27H40N7O18P3S	3082152	3082152	metabolite correctly annotated
MAM00894	3-oxopalmitoleoyl-CoA	C37H58N7O18P3S	440601	440601	metabolite correctly annotated
MAM02746	phytanic acid	C20H39O2	26840	26840	metabolite correctly annotated
MAM02747	phytanoyl-CoA	C41H70N7O17P3S	439640	439640	metabolite correctly annotated
MAM00564	2(S)-pristanal	C19H38O	14671060	14671060	metabolite correctly annotated
MAM02766	pristanic acid	C19H37O2	123929	123929	metabolite correctly annotated
MAM03027	trans-2,3-dehydropristanoyl-CoA	C40H66N7O17P3S	56927963	56927963	metabolite correctly annotated
MAM01576	cis,cis-myristo-5,8-dienoyl-CoA	C35H54N7O17P3S	21252281	21252281	metabolite correctly annotated
MAM03021	trans,cis-lauro-2,6-dienoyl-CoA	C33H50N7O17P3S	11966194	11966194	metabolite correctly annotated
MAM00980	4-cis-decenoyl-CoA	C31H48N7O17P3S	6443609	6443609	metabolite correctly annotated
MAM01316	all-trans-decaprenyl-diphosphate	C50H81O7P2	5462210	5462210	metabolite correctly annotated
MAM01805	farnesylcysteine	C18H31NO2S	6438372	6438372	metabolite correctly annotated
MAM03159	phylloquinol	C31H48O2	5280585	5280585	metabolite correctly annotated
MAM01512	cholesterol-sulfate	C27H45O4S	65076	65076	metabolite correctly annotated
MAM01450	cholesterol	C27H46O	5997	5997	metabolite correctly annotated
MAM00592	20-hydroxycholesterol	C27H46O2	121935	121935	metabolite correctly annotated
MAM02763	pregnenolone	C21H32O2	8955	8955	metabolite correctly annotated
MAM00294	11-deoxycorticosterone	C21H30O3	6166	6166	metabolite correctly annotated
MAM01614	corticosterone	C21H30O4	5753	5753	metabolite correctly annotated
MAM01184	7alpha-hydroxypregnenolone	C21H32O3	9967418	9967418	metabolite correctly annotated
MAM00406	17alpha,21-dihydroxypregnenolone	C21H32O4	192735	192735	metabolite correctly annotated
MAM00295	11-deoxycortisol	C21H30O4	440707	440707	metabolite correctly annotated
MAM00283	11beta,17alpha,21-trihydroxypregnenolone	C21H32O5	11966170	11966170	metabolite correctly annotated
MAM01615	cortisol	C21H30O5	5754	5754	metabolite correctly annotated
MAM00409	17alpha-hydroxyprogesterone	C21H30O3	6238	6238	metabolite correctly annotated
MAM00603	21-deoxycortisol	C21H30O4	92827	92827	metabolite correctly annotated
MAM02769	progesterone	C21H30O2	5994	5994	metabolite correctly annotated
MAM01314	allopregnanolone	C21H34O2	92786	92786	metabolite correctly annotated
MAM00604	21-hydroxyallopregnanolone	C21H34O3	101771	101771	metabolite correctly annotated
MAM00429	18-hydroxycorticosterone	C21H30O5	11222	11222	metabolite correctly annotated
MAM01396	bilirubin	C33H34N4O6	5280352	5280352	metabolite correctly annotated
MAM02998	thyroxine	C15H11I4NO4	5819	5819	metabolite correctly annotated
MAM01786	estradiol-17beta 3-glucuronide	C24H32O8	440713	440713	metabolite correctly annotated
MAM01787	estradiol-17beta	C18H24O2	5757	5757	metabolite correctly annotated
MAM01660	dehydroepiandrosterone	C19H28O2	5881	5881	metabolite correctly annotated
MAM00971	4-androstene-3,17-dione	C19H26O2	6128	6128	metabolite correctly annotated
MAM01616	cortisone	C21H28O5	222786	222786	metabolite correctly annotated
MAM01790	estrone	C18H22O2	5870	5870	metabolite correctly annotated
MAM01789	estrone 3-sulfate	C18H21O5S	3001028	3001028	metabolite correctly annotated
MAM02762	pregnenolone sulfate	C21H31O5S	105074	105074	metabolite correctly annotated
MAM02969	testosterone	C19H28O2	6013	6013	metabolite correctly annotated
MAM00432	19-hydroxytestosterone	C19H28O3	150968	150968	metabolite correctly annotated
MAM01158	6beta-hydroxytestosterone	C19H28O3	65543	65543	metabolite correctly annotated
MAM02967	testosterone glucuronide	C25H36O8	108192	108192	metabolite correctly annotated
MAM01795	estrone-glucuronide	C24H30O8	115255	115255	metabolite correctly annotated
MAM01338	androsterone	C19H30O2	5879	5879	metabolite correctly annotated
MAM01339	androsterone-glucuronide	C25H38O8	114833	114833	metabolite correctly annotated
MAM01064	5alpha-androstane-3,17-dione	C19H28O2	222865	222865	metabolite correctly annotated
MAM02968	testosterone sulfate	C19H27O5S	119207	119207	metabolite correctly annotated
MAM01800	etiocholanolone	C19H30O2	5880	5880	metabolite correctly annotated
MAM01788	estriol	C18H24O3	5756	5756	metabolite correctly annotated
MAM01069	5-alpha-dihydrotestosterone	C19H30O2	10635	10635	metabolite correctly annotated
MAM01065	5alpha-androstane-3alpha,17beta-diol	C19H32O2	15818	15818	metabolite correctly annotated
MAM01337	androsterone sulfate	C19H29O5S	159663	159663	metabolite correctly annotated
MAM01336	androstenediol	C19H30O2	10634	10634	metabolite correctly annotated
MAM00165	(R)-5-phosphomevalonate	C6H10O7P	439400	439400	metabolite correctly annotated
MAM00164	(R)-5-diphosphomevalonate	C6H10O10P2	439418	439418	metabolite correctly annotated
MAM02933	squalene	C30H50	638072	638072	metabolite correctly annotated
MAM02932	squalene 2,3-oxide	C30H50O	5459811	5459811	metabolite correctly annotated
MAM02336	lanosterol	C30H50O	246983	246983	metabolite correctly annotated
MAM00941	4,4-dimethyl-5alpha-cholesta-8,14,24-trien-3beta-ol	C29H46O	443212	443212	metabolite correctly annotated
MAM01067	5alpha-cholesta-8,24-dien-3-one	C27H42O	22298942	22298942	metabolite correctly annotated
MAM03158	zymosterol	C27H44O	92746	92746	metabolite correctly annotated
MAM01189	7-dehydrodesmosterol	C27H42O	440558	440558	metabolite correctly annotated
MAM01675	desmosterol	C27H44O	439577	439577	metabolite correctly annotated
MAM02343	lathosterol	C27H46O	65728	65728	metabolite correctly annotated
MAM02805	provitamin D3	C27H44O	439423	439423	metabolite correctly annotated
MAM01449	cholestenol	C27H46O	101770	101770	metabolite correctly annotated
MAM00434	19-oxo-testosterone	C19H26O3	12850019	12850019	metabolite correctly annotated
MAM00649	2-hydroxyestradiol-17beta	C18H24O3	247304	247304	metabolite correctly annotated
MAM00400	16alpha-hydroxyestrone	C18H22O3	115116	115116	metabolite correctly annotated
MAM00650	2-hydroxyestrone	C18H22O3	440623	440623	metabolite correctly annotated
MAM01791	estrone-2,3-quinone	C18H20O3	148381	148381	metabolite correctly annotated
MAM00651	2-hydroxyestrone-1-S-glutathione	C28H36N3O9S	53481501	53481501	metabolite correctly annotated
MAM00652	2-hydroxyestrone-4-S-glutathione	C28H36N3O9S	53481502	53481502	metabolite correctly annotated
MAM01001	4-hydroxyestrone-2-S-glutathione	C28H36N3O9S	53481521	53481521	metabolite correctly annotated
MAM02929	sphingosine	C18H38NO2	5280335	5280335	metabolite correctly annotated
MAM00769	3-dehydrosphinganine	C18H38NO2	439853	439853	metabolite correctly annotated
MAM02927	sphinganine	C18H40NO2	91486	91486	metabolite correctly annotated
MAM02928	sphinganine-1-phosphate	C18H39NO5P	644260	644260	metabolite correctly annotated
MAM02113	hexadecanal	C16H32O	984	984	metabolite correctly annotated
MAM02930	sphingosine-1-phosphate	C18H37NO5P	5283560	5283560	metabolite correctly annotated
MAM02116	hexadecenal	C16H30O	5280541	5280541	metabolite correctly annotated
MAM02738	phosphocholine	C5H13NO4P	1014	1014	metabolite correctly annotated
MAM01982	glycerate	C3H5O4	439194	439194	metabolite correctly annotated
MAM02914	sn-glycerol-3-phosphate	C3H7O6P	439162	439162	metabolite correctly annotated
MAM01984	glycerone	C3H6O3	670	670	metabolite correctly annotated
MAM01428	CDP-ethanolamine	C11H19N4O11P2	123727	123727	metabolite correctly annotated
MAM01425	CDP-choline	C14H25N4O11P2	13804	13804	metabolite correctly annotated
MAM02171	inositol	C6H12O6	892	892	metabolite correctly annotated
MAM01260	acetylcholine	C7H16NO2	187	187	metabolite correctly annotated
MAM01797	ethanolamine	C2H8NO	700	700	metabolite correctly annotated
MAM02739	phosphodimethylethanolamine	C4H10NO4P	151438	151438	metabolite correctly annotated
MAM02525	N-acetylgalactosamine	C8H15NO6	35717	35717	metabolite correctly annotated
MAM02792	prostaglandin G2	C20H31O6	5280883	5280883	metabolite correctly annotated
MAM02994	thromboxane A2	C20H31O5	5280497	5280497	metabolite correctly annotated
MAM01168	6-oxo-prostaglandin F1alpha	C20H33O6	5280888	5280888	metabolite correctly annotated
MAM01167	6-oxo-prostaglandin E1	C20H31O6	5280889	5280889	metabolite correctly annotated
MAM02789	prostaglandin F2alpha	C20H33O5	5280363	5280363	metabolite correctly annotated
MAM02796	prostaglandin J2	C20H29O4	5280884	5280884	metabolite correctly annotated
MAM02800	prostaglandin-PGE2-glyceryl ester	C23H38O7	53481593	53481593	metabolite correctly annotated
MAM01335	anandamide	C22H37NO2	5281969	5281969	metabolite correctly annotated
MAM00635	2-arachidonoylglycerol	C23H38O4	5282280	5282280	metabolite correctly annotated
MAM02864	S-(PGJ2)-glutathione	C30H45N3O10S	53481603	53481603	metabolite correctly annotated
MAM02863	S-(PGA2)-glutathione	C30H45N3O10S	53481602	53481602	metabolite correctly annotated
MAM02860	S-(9-deoxy-delta9,12-PGD2)-glutathione	C30H45N3O10S	53481598	53481598	metabolite correctly annotated
MAM02859	S-(9-deoxy-delta12-PGD2)-glutathione	C30H47N3O10S	53481597	53481597	metabolite correctly annotated
MAM02851	S-(11-hydroxy-9-deoxy-delta12-PGD2)-glutathione	C30H49N3O10S	53481595	53481595	metabolite correctly annotated
MAM02791	prostaglandin G1	C20H33O6	53481591	53481591	metabolite correctly annotated
MAM02793	prostaglandin H1	C20H33O5	5283048	5283048	metabolite correctly annotated
MAM02785	prostaglandin E1	C20H33O5	5280723	5280723	metabolite correctly annotated
MAM02862	S-(PGA1)-glutathione	C30H47N3O10S	5281898	5281898	metabolite correctly annotated
MAM02776	prostaglandin A1	C20H31O4	5281912	5281912	metabolite correctly annotated
MAM02384	L-iduronic acid	C6H9O7	441039	441039	metabolite correctly annotated
MAM02139	hyaluronan biosynthesis, precursor 1	C14H20NO11	440484	440484	metabolite correctly annotated
MAM01601	cocaine	C17H21NO4	446220	446220	metabolite correctly annotated
MAM02470	methanol	CH4O1	887	887	metabolite correctly annotated
MAM01183	7alpha-hydroxycholesterol	C27H46O2	107722	107722	metabolite correctly annotated
MAM01178	7alpha,12alpha-dihydroxycholest-4-en-3-one	C27H44O3	3081958	3081958	metabolite correctly annotated
MAM00750	3alpha,7alpha,12alpha-trihydroxy-5beta-cholestan-26-al	C27H46O4	439479	439479	metabolite correctly annotated
MAM00752	3alpha,7alpha,12alpha-trihydroxy-5beta-cholestanate	C27H45O5	440460	440460	metabolite correctly annotated
MAM01514	choloyl-CoA	C45H70N7O20P3S	644071	644071	metabolite correctly annotated
MAM01445	cholate	C24H39O5	221493	221493	metabolite correctly annotated
MAM01988	glycocholate	C26H43NO6	10140	10140	metabolite correctly annotated
MAM01182	7alpha-hydroxycholest-4-en-3-one	C27H44O2	123743	123743	metabolite correctly annotated
MAM01181	7alpha-hydroxy-5beta-cholestan-3-one	C27H46O2	5284270	5284270	metabolite correctly annotated
MAM01095	5beta-cholestane-3alpha,7alpha-diol	C27H48O2	3080603	3080603	metabolite correctly annotated
MAM01093	5beta-cholestane-3alpha,7alpha,26-triol	C27H48O3	3082089	3082089	metabolite correctly annotated
MAM00756	3alpha,7alpha-dihydroxy-5beta-cholestan-26-al	C27H46O3	5460041	5460041	metabolite correctly annotated
MAM01434	chenodeoxycholoyl-CoA	C45H70N7O19P3S	11966205	11966205	metabolite correctly annotated
MAM01435	chenodiol	C24H39O4	10133	10133	metabolite correctly annotated
MAM02962	taurochenodeoxycholate	C26H45NO6S	387316	387316	metabolite correctly annotated
MAM01987	glycochenodeoxycholate	C26H43NO5	12544	12544	metabolite correctly annotated
MAM01179	7alpha,25-dihydroxy-4-cholesten-3-one	C27H44O3	5284267	5284267	metabolite correctly annotated
MAM01087	5beta-cholestane-3alpha,7alpha,12alpha,24s,25-pentol	C27H48O5	6453659	6453659	metabolite correctly annotated
MAM01085	5beta-cholestane-3alpha,7alpha,12alpha,23,25-pentol	C27H48O5	5284212	5284212	metabolite correctly annotated
MAM01667	deoxycholoyl-CoA	C45H70N7O19P3S	24820763	24820763	metabolite correctly annotated
MAM02000	glycolithocholate	C26H42NO4	115245	115245	metabolite correctly annotated
MAM02157	hypotaurine	C2H7NO2S	107812	107812	metabolite correctly annotated
MAM02961	taurine	C2H7NO3S	1123	1123	metabolite correctly annotated
MAM02519	Na+	Na	923	923	metabolite correctly annotated
MAM00417	17-hydroxy-E4-neuroprostane	C22H31O5	53481484	53481484	metabolite correctly annotated
MAM00594	20-hydroxy-E4-neuroprostane	C22H31O5	53481510	53481510	metabolite correctly annotated
MAM02585	nicotinate ribonucleotide	C11H12NO9P	121992	121992	metabolite correctly annotated
MAM02584	nicotinate D-ribonucleoside	C11H13NO6	161234	161234	metabolite correctly annotated
MAM01646	deamido-NAD	C21H24N6O15P2	165491	165491	metabolite correctly annotated
MAM02583	nicotinamide	C6H6N2O	936	936	metabolite correctly annotated
MAM02581	nicotinamide D-ribonucleotide	C11H14N2O8P	14180	14180	metabolite correctly annotated
MAM02582	nicotinamide ribonucleoside	C11H15N2O5	439924	439924	metabolite correctly annotated
MAM02506	N1-methyl-4-pyridone-5-carboxamide	C7H8N2O2	440810	440810	metabolite correctly annotated
MAM01674	dephospho-CoA	C21H33N7O13P2S	444485	444485	metabolite correctly annotated
MAM02741	phosphopantetheine	C11H21N2O7PS	115254	115254	metabolite correctly annotated
MAM02679	pantetheine	C11H22N2O4S	439322	439322	metabolite correctly annotated
MAM01627	cysteamine	C2H8NS	6058	6058	metabolite correctly annotated
MAM00526	1D-myo-inositol-1,4-bisphosphate	C6H10O12P2	439444	439444	metabolite correctly annotated
MAM00530	1D-myo-inositol-4-phosphate	C6H11O9P	440043	440043	metabolite correctly annotated
MAM00523	1D-myo-inositol-1,3,4,6-tetrakisphosphate	C6H8O18P4	121969	121969	metabolite correctly annotated
MAM00528	1D-myo-inositol-3,4-bisphosphate	C6H10O12P2	440211	440211	metabolite correctly annotated
MAM00529	1D-myo-inositol-3-phosphate	C6H11O9P	440194	440194	metabolite correctly annotated
MAM00525	1D-myo-inositol-1,4,5,6-tetrakisphosphate	C6H8O18P4	443266	443266	metabolite correctly annotated
MAM00527	1D-myo-inositol-3,4,5,6-tetrakisphosphate	C6H8O18P4	121920	121920	metabolite correctly annotated
MAM10011	N-formyl-L-glutamate	C6H7NO5	439376	439376	metabolite correctly annotated
MAM02488	molybdopterin	C10H12N5O6PS2	135398581	135398581	metabolite correctly annotated
MAM01281	adenylated molybdopterin	C20H24N10O12P2S2	135926598	135926598	metabolite correctly annotated
MAM01155	6-[(1S,2R)-1,2-dihydroxy-3-triphosphooxypropyl]-7,8-dihydropterin	C9H12N5O13P3	135398610	135398610	metabolite correctly annotated
MAM01170	6-pyruvoyltetrahydropterin	C9H11N5O3	135398695	135398695	metabolite correctly annotated
MAM03057	triphosphate	HO10P3	983	983	metabolite correctly annotated
MAM01164	6-lactoyl-5,6,7,8-tetrahydropterin	C9H13N5O3	135398702	135398702	metabolite correctly annotated
MAM01832	formamidopyrimidine nucleoside triphosphate	C10H14N5O15P3	135398719	135398719	metabolite correctly annotated
MAM01704	dihydroneopterin	C9H13N5O4	135398602	135398602	metabolite correctly annotated
MAM00575	2,5-diaminopyrimidine nucleoside triphosphate	C9H14N5O14P3	135398720	135398720	metabolite correctly annotated
MAM02399	lipoyllysine	C14H26N2O3S2	53481572	53481572	metabolite correctly annotated
MAM02379	L-gulono-1,4-lactone	C6H10O6	439373	439373	metabolite correctly annotated
MAM01685	D-glucurono-6,3-lactone	C6H8O6	92283	92283	metabolite correctly annotated
MAM01681	D-glucarate	C6H8O8	33037	33037	metabolite correctly annotated
MAM02406	L-lyxonate	C5H9O6	644110	644110	metabolite correctly annotated
MAM02359	L-erythrulose	C4H8O4	5460032	5460032	metabolite correctly annotated
MAM01822	Fe3+	Fe	29936	29936	metabolite correctly annotated
MAM02756	porphobilinogen	C10H13N2O4	1021	1021	metabolite correctly annotated
MAM03128	uroporphyrinogen III	C40H36N4O16	1179	1179	metabolite correctly annotated
MAM01606	coproporphyrinogen III	C36H40N4O8	321	321	metabolite correctly annotated
MAM02804	protoporphyrinogen IX	C34H38N4O4	121893	121893	metabolite correctly annotated
MAM02803	protoporphyrin	C34H32N4O4	4971	4971	metabolite correctly annotated
MAM01399	biliverdin	C33H32N4O6	5280353	5280353	metabolite correctly annotated
MAM01604	coproporphyrin III	C36H34N4O8	114935	114935	metabolite correctly annotated
MAM01605	coproporphyrinogen I	C36H40N4O8	440776	440776	metabolite correctly annotated
MAM03127	uroporphyrinogen I	C40H36N4O16	440775	440775	metabolite correctly annotated
MAM02832	retinal	C20H28O	638015	638015	metabolite correctly annotated
MAM02834	retinol	C20H30O	445354	445354	metabolite correctly annotated
MAM00291	11-cis-retinol	C20H30O	5280382	5280382	metabolite correctly annotated
MAM00290	11-cis-retinal	C20H28O	5280490	5280490	metabolite correctly annotated
MAM01340	anhydroretinol	C20H28	5287678	5287678	metabolite correctly annotated
MAM00351	13-cis-retinol	C20H30O	9904001	9904001	metabolite correctly annotated
MAM02833	retinoate	C20H27O2	444795	444795	metabolite correctly annotated
MAM01024	4-OH-retinal	C20H28O2	14015984	14015984	metabolite correctly annotated
MAM00427	18-hydroxy-all-trans-retinoate	C20H27O3	6506224	6506224	metabolite correctly annotated
MAM01224	9,13-cis-retinoate	C20H27O2	6419708	6419708	metabolite correctly annotated
MAM00292	11-cis-retinyl-palmitate	C36H60O2	5459829	5459829	metabolite correctly annotated
MAM00349	13-cis-retinal	C20H28O	6436079	6436079	metabolite correctly annotated
MAM00993	4-hydroxy-all-trans-retinoate	C20H27O3	6438629	6438629	metabolite correctly annotated
MAM01385	beta-carotene	C40H56	5280489	5280489	metabolite correctly annotated
MAM02835	retinoyl-CoA	C41H58N7O17P3S	14232703	14232703	metabolite correctly annotated
MAM02842	riboflavin	C17H20N4O6	493570	493570	metabolite correctly annotated
MAM02897	serotonin	C10H13N2O	5202	5202	metabolite correctly annotated
MAM02549	N-acetyl-serotonin	C12H14N2O2	903	903	metabolite correctly annotated
MAM02147	hydroxide	HO	961	961	metabolite correctly annotated
MAM01839	formyl-N-acetyl-5-methoxykynurenamine	C13H16N2O4	171161	171161	metabolite correctly annotated
MAM02520	N-acetyl-5-methoxykynuramine	C12H16N2O3	390658	390658	metabolite correctly annotated
MAM02604	N-methylserotonin	C11H15N2O	150885	150885	metabolite correctly annotated
MAM01834	formyl-5-hydroxykynurenamine	C10H13N2O3	440743	440743	metabolite correctly annotated
MAM01102	5-hydroxyindoleacetaldehyde	C10H9NO2	74688	74688	metabolite correctly annotated
MAM01110	5-hydroxytryptophol	C10H11NO2	9061	9061	metabolite correctly annotated
MAM00561	2-(alpha-hydroxyethyl)thiamine-diphosphate	C14H20N4O8P2S	440568	440568	metabolite correctly annotated
MAM02813	pyridoxal	C8H9NO3	1050	1050	metabolite correctly annotated
MAM02817	pyridoxine	C8H11NO3	1054	1054	metabolite correctly annotated
MAM02818	pyridoxine-phosphate	C8H10NO6P	1055	1055	metabolite correctly annotated
MAM02815	pyridoxamine	C8H13N2O2	1052	1052	metabolite correctly annotated
MAM02816	pyridoxamine-phosphate	C8H12N2O5P	1053	1053	metabolite correctly annotated
MAM01033	4-pyridoxate	C8H9NO4	6723	6723	metabolite correctly annotated
MAM03142	vitamin D3	C27H44O	5280795	5280795	metabolite correctly annotated
MAM01415	calcidiol	C27H44O2	5283731	5283731	metabolite correctly annotated
MAM01417	calcitriol	C27H44O3	5280453	5280453	metabolite correctly annotated
MAM00612	24-oxo-1alpha,25-dihydroxyvitamin D3	C27H42O4	5283703	5283703	metabolite correctly annotated
MAM03141	vitamin D2	C28H44O	5280793	5280793	metabolite correctly annotated
MAM00519	1-alpha,25-dihydroxyvitamin D2	C28H44O3	9547243	9547243	metabolite correctly annotated
MAM01935	gamma-tocopherol	C28H48O2	92729	92729	metabolite correctly annotated
MAM00356	13-hydroxy-alpha-tocopherol	C29H50O3	53481465	53481465	metabolite correctly annotated
MAM01329	alpha-tocopheryl quinone	C29H50O3	24205	24205	metabolite correctly annotated
MAM01374	benzo[a]pyrene	C20H12	2336	2336	metabolite correctly annotated
MAM01379	benzo[a]pyrene-9,10-oxide	C20H12O	37456	37456	metabolite correctly annotated
MAM01375	benzo[a]pyrene-4,5-oxide	C20H12O	37786	37786	metabolite correctly annotated
MAM02556	naphthalene	C10H8	931	931	metabolite correctly annotated
MAM01296	aflatoxin B1	C17H12O6	186907	186907	metabolite correctly annotated
MAM01298	aflatoxin B1-exo-8,9-epoxide	C17H12O7	104756	104756	metabolite correctly annotated
MAM01647	debrisoquin	C10H14N3	2966	2966	metabolite correctly annotated
MAM01617	coumarin	C9H6O2	323	323	metabolite correctly annotated
MAM01344	antipyrine	C11H12N2O	2206	2206	metabolite correctly annotated
MAM02673	paclitaxel	C47H31NO14	36314	36314	metabolite correctly annotated
MAM01007	4-hydroxy-tolbutamide	C12H18N2O4S	3656	3656	metabolite correctly annotated
MAM02587	nifedipine	C17H18N2O6	4485	4485	metabolite correctly annotated
MAM01765	ebastine	C32H39NO2	3191	3191	metabolite correctly annotated
MAM02712	perillyl alcohol	C10H16O	10819	10819	metabolite correctly annotated
MAM02588	nitrite	NO2	946	946	metabolite correctly annotated
MAM02185	isomaltose	C12H22O11	439193	439193	metabolite correctly annotated
MAM02383	L-iditol	C6H14O6	5460044	5460044	metabolite correctly annotated
MAM02915	somatostatin fragment 3-14	C72H100N16O17S2	53481604	53481604	metabolite correctly annotated
MAM02314	kinetensin 1-3	C15H31N6O4	53481564	53481564	metabolite correctly annotated
MAM01360	apppA	C20H24N10O16P3	165381	165381	metabolite correctly annotated
MAM01707	dimethylamine	C2H8N	674	674	metabolite correctly annotated
MAM02664	oxidized dithiothreitol	C4H8O2S2	439407	439407	metabolite correctly annotated
MAM02381	L-hydroxylysine	C6H14N2O3	3032849	3032849	metabolite correctly annotated
MAM03167	5-Phosphonooxy-L-lysine	C6H14N2O6P	25163995	25163995	metabolite correctly annotated
MAM01581	cis-beta-D-glucosyl-2-hydroxycinnamate	C15H18O8	5316113	5316113	metabolite correctly annotated
MAM01578	cis-2-hydroxycinnamate	C9H7O3	5280841	5280841	metabolite correctly annotated
MAM02535	N-acetyl-L-glutamate 5-semialdehyde	C7H10NO4	192878	192878	metabolite correctly annotated
MAM01594	CMP-N-trimethyl-2-aminoethylphosphonate	C14H25N4O10P2	440755	440755	metabolite correctly annotated
MAM01591	CMP-2-aminoethylphosphonate	C11H19N4O10P2	440754	440754	metabolite correctly annotated
MAM00537	1-methylpyrrolinium	C5H10N	440932	440932	metabolite correctly annotated
MAM02713	perillyl aldehyde	C10H14O	16441	16441	metabolite correctly annotated
MAM02711	perillic acid	C10H13O2	1256	1256	metabolite correctly annotated
MAM00773	3-hydroxy-2,6-dimethyl-5-methylene-heptanoyl-CoA	C31H48N7O18P3S	9543313	9543313	metabolite correctly annotated
MAM02326	L-3-cyanoalanine	C4H5N2O2	439742	439742	metabolite correctly annotated
MAM01926	gamma-glutamyl-beta-cyanoalanine	C9H12N3O5	53297342	53297342	metabolite correctly annotated
MAM02979	tetrahydropteroyltri-L-glutamate	C29H37N9O12	135398572	135398572	metabolite correctly annotated
MAM01413	Ca2+	Ca	271	271	metabolite correctly annotated
MAM01309	aldosterone	C21H28O5	5839	5839	metabolite correctly annotated
MAM01629	cystine	C6H12N2O4S2	67678	67678	metabolite correctly annotated
MAM01659	dehydroepiandrosterone sulfate	C19H27O5S	12594	12594	metabolite correctly annotated
MAM02778	prostaglandin B1	C20H31O4	5280388	5280388	metabolite correctly annotated
MAM01638	D-alanine	C3H7NO2	71080	71080	metabolite correctly annotated
MAM00402	16-glucuronide-estriol	C24H32O9	122281	122281	metabolite correctly annotated
MAM02653	omeprazole	C17H19N3O3S	4594	4594	metabolite correctly annotated
MAM02620	norepinephrine sulfate	C8H11NO6S	123747	123747	metabolite correctly annotated
MAM00577	2,6-dimethylheptanoyl-carnitine	C16H31NO4	53477823	53477823	metabolite correctly annotated
MAM01737	dopamine-3-O-sulfate	C8H11NO5S	122136	122136	metabolite correctly annotated
MAM01744	D-serine	C3H7NO3	71077	71077	metabolite correctly annotated
MAM00325	12-hydroxydodecanoic acid	C12H23O3	79034	79034	metabolite correctly annotated
MAM02407	L-metanephrine	C10H16NO3	688084	688084	metabolite correctly annotated
MAM03154	XTP	C10H11N4O15P3	439296	439296	metabolite correctly annotated
MAM01740	D-ornithine	C5H13N2O2	71082	71082	metabolite correctly annotated
MAM01966	glucose-1,6-bisphosphate	C6H11O12P2	82400	82400	metabolite correctly annotated
MAM01006	4-hydroxyretinoic acid	C20H27O3	6438629	6438629	metabolite correctly annotated
MAM00028	(18R)-HEPE	C20H29O3	16061126	16061126	metabolite correctly annotated
MAM01742	D-proline	C5H9NO2	8988	8988	metabolite correctly annotated
MAM02200	K+	K	813	813	metabolite correctly annotated
MAM02846	ribulose-5-phosphate	C5H9O8P	439184	439184	metabolite correctly annotated
MAM01402	biotinyl-5-AMP	C20H27N7O9PS	5326875	5326875	metabolite correctly annotated
MAM04082	Zymosterol Intermediate 2	C27H42O	22298942	22298942	metabolite correctly annotated
MAM03884	Phytanate	C20H39O2	26840	26840	metabolite correctly annotated
MAM01448	cholest-5-ene-3beta,7alpha,27-triol	C27H46O3	440985	440985	metabolite correctly annotated
MAM03887	Pristanoyl Coenzyme A	C40H68N7O17P3S	25137904	25137904	metabolite correctly annotated
MAM03960	D-Tagatose 1-Phosphate	C6H11O9P	6101730	6101730	metabolite correctly annotated
MAM03620	(S)-Glycerate	C3H5O4	6326776	6326776	metabolite correctly annotated
MAM03727	Alpha-Linolenyl Carnitine	C25H43NO4	53477821	53477821	metabolite correctly annotated
MAM02982	thiamin	C12H17N4OS	1130	1130	metabolite correctly annotated
MAM03318	Chenodeoxycholate	C24H39O4	10133	10133	metabolite correctly annotated
MAM02572	neurotensin 11-13	C21H33N3O5	53481585	53481585	metabolite correctly annotated
MAM03348	Dynorphin B (10-13)	C20H40N5O6	53481556	53481556	metabolite correctly annotated
MAM00761	3beta,7alpha-dihydroxy-5-cholestenoate	C27H43O4	3081084	3081084	metabolite correctly annotated
MAM02786	prostaglandin E2	C20H31O5	5280360	5280360	metabolite correctly annotated
MAM03327	Vitamin A2	C20H28O	6436043	6436043	metabolite correctly annotated
MAM03329	8-Dehydrocholesterol	C27H44O	129846	129846	metabolite correctly annotated
MAM03323	Diazepam	C16H13ClN2O	3016	3016	metabolite correctly annotated
MAM03324	Nordazepam	C15H11ClN2O	2997	2997	metabolite correctly annotated
MAM00376	15(S)-HEPE	C20H29O3	5283192	5283192	metabolite correctly annotated
MAM03382	Dibenzo[A,L]Pyrene	C24H14	9119	9119	metabolite correctly annotated
MAM03562	Dodecanedioic Acid	C12H20O4	12736	12736	metabolite correctly annotated
MAM03498	Hexanoyl Carnitine	C13H25NO4	6426853	6426853	metabolite correctly annotated
MAM03560	Docosanedioicacid	C22H40O4	244872	244872	metabolite correctly annotated
MAM03923	Sebacicacid	C10H16O4	5192	5192	metabolite correctly annotated
MAM03954	Suberic Acid	C8H12O4	10457	10457	metabolite correctly annotated
MAM01423	carnosine	C9H14N4O3	439224	439224	metabolite correctly annotated
MAM03630	Glycylproline	C7H12N2O3	79101	79101	metabolite correctly annotated
MAM03715	Leucylleucine	C12H24N2O3	94244	94244	metabolite correctly annotated
MAM03933	S-Sulfo-L-Cysteine	C3H8NO5S2	115015	115015	metabolite correctly annotated
MAM02123	hippurate	C9H8NO3	464	464	metabolite correctly annotated
MAM03433	19-Hydroxyandrost-4-Ene-3,17-Dione	C19H26O3	252379	252379	metabolite correctly annotated
MAM03569	Cis,Cis-11,14-Eicosadienoic Acid	C20H35O2	6439848	6439848	metabolite correctly annotated
MAM01705	dihydrothymine	C5H8N2O2	93556	93556	metabolite correctly annotated
MAM01074	5-aminolevulinate	C5H9NO3	137	137	metabolite correctly annotated
MAM01392	beta-hydroxy-beta-methylbutyrate	C5H9O3	69362	69362	metabolite correctly annotated
MAM00384	15-deoxy-PGD2	C20H29O4	5283052	5283052	metabolite correctly annotated
MAM02413	L-pipecolate	C6H11NO2	439227	439227	metabolite correctly annotated
MAM03837	P-Cresol Sulfate	C7H7O4S	4615423	4615423	metabolite correctly annotated
MAM03773	Menaquinone-11	C66H96O2	6442190	6442190	metabolite correctly annotated
MAM03774	Menaquinone-7	C46H64O2	5287554	5287554	metabolite correctly annotated
MAM00729	3,4-dihydroxyphenylacetate	C8H7O4	547	547	metabolite correctly annotated
MAM03775	Menaquinone-8	C51H72O2	5376507	5376507	metabolite correctly annotated
MAM03510	Methanethiol	CH4S	878	878	metabolite correctly annotated
MAM02190	isovalerylglycine	C7H12NO3	546304	546304	metabolite correctly annotated
MAM03813	1-Heptadecanoylglycerophosphocholine	C25H53NO7P	24779463	24779463	metabolite correctly annotated
MAM03835	1-Stearoylglycerophosphocholine	C26H55NO7P	497299	497299	metabolite correctly annotated
MAM03614	Glutarate	C5H6O4	743	743	metabolite correctly annotated
MAM02518	N8-acetylspermidine	C9H23N3O	123689	123689	metabolite correctly annotated
MAM01113	5-methoxytryptophol	C11H13NO2	12835	12835	metabolite correctly annotated
MAM02181	isobutyrylglycine	C6H10NO3	10855600	10855600	metabolite correctly annotated
MAM00619	25-hydroxycholesterol	C27H46O2	65094	65094	metabolite correctly annotated
MAM02752	picolinic acid	C6H4NO2	1018	1018	metabolite correctly annotated
MAM01154	6,7-dihydroxy-1,2,3,4-tetrahydroisoquinoline	C9H12NO2	36937	36937	metabolite correctly annotated
MAM03403	Acetaminophen glucuronide	C14H16NO8	83944	83944	metabolite correctly annotated
MAM03800	oxypurinol-7-riboside	C10H12N4O7	6336410	6336410	metabolite correctly annotated
MAM10016	2,3-epoxy-2,3-dihydro-2-methyl-3-phytyl-1,4-naphthoquinone	C31H46O3	5460204	5460204	metabolite correctly annotated
MAM10021	alpha-muricholic acid	C24H39O5	5283852	5283852	metabolite correctly annotated
MAM10022	beta-muricholic acid	C24H39O5	5283853	5283853	metabolite correctly annotated
MAM10025	omega-muricholic acid	C24H39O5	5283851	5283851	metabolite correctly annotated
MAM10026	taurohyocholic acid	C26H44NO7S	11954195	11954195	metabolite correctly annotated
MAM10027	glycohyocholic acid	C26H42NO6	71361462	71361462	metabolite correctly annotated
MAM10028	glycohyodeoxycholic acid	C26H42NO5	114611	114611	metabolite correctly annotated
MAM10030	hyocholic acid	C24H39O5	92805	92805	metabolite correctly annotated
MAM10033	murideoxycholic acid	C24H39O4	5283821	5283821	metabolite correctly annotated
MAM10034	taurodehydrocholic acid	C26H38NO7S	121933	121933	metabolite correctly annotated
MAM10018	5-Hydroxy-2-oxo-4-ureido-2,5-dihydro-1H-imidazole-5-carboxylate	C5H5N4O5	443736	443736	metabolite correctly annotated
MAM01313	allantoin	C4H6N4O3	204	204	metabolite correctly annotated

## Sheet: identify_met_070
identifier	name	formula	expected_id	id	result
MAM02744	Phylloquinone	C31H46O2	5280483	5284607	metabolite incorrectly annotated
MAM01713	Dithiothreitol	C4H10O2S2	439196	446094	metabolite incorrectly annotated
MAM10489	Adenosyl cobyrinate a,c diamide	C56H73N11O15	23724497	23657835	metabolite incorrectly annotated
MAM10474	6-(1'-Hydroxy-2'-oxopropyl)-tetrahydropterin	C9H13N5O3	136592864	136176976	metabolite incorrectly annotated
MAM02978	Tetrahydrobiopterin	C9H15O3N5	135398654	135402045	metabolite incorrectly annotated
MAM10472	Thio-molybdenum cofactor	C10H12M1N5O7P1S3	136351798	135926548	metabolite incorrectly annotated
MAM02586	Nicotinate	C6H4O2N1	938	937	metabolite incorrectly annotated
MAM02889	L-Selenocysteine	C3H7O2N1S1	25076	6326983	metabolite incorrectly annotated
MAM02169	Indole-3-acetate	C10H8O2N1	802	801	metabolite incorrectly annotated
MAM10424	(4R)-4-Hydroxy-2-oxoglutarate	C5H6O6	440853	52921639	metabolite incorrectly annotated
MAM02943	Succinate	C4H4O4	1110	160419	metabolite incorrectly annotated
MAM03107	UDP-alpha-D-galactose	C15H22O17N2P2	23724458	18068	metabolite incorrectly annotated
MAM10420	Carnitine	C7H15N1O3	85	288	metabolite incorrectly annotated
MAM02999	2-Methylbut-2-enoyl-CoA	C26H38O17N7P3S1	6443760	45266534	metabolite incorrectly annotated
MAM00784	(S)-3-Hydroxyisobutyrate	C4H7O3	440873	18637352	metabolite incorrectly annotated
MAM10406	Glutamate	C5H9N1O4	611	33032	metabolite incorrectly annotated
MAM01132	2-(Formamido)-N1-(5'-phosphoribosyl)acetamidine	C8H15O8N3P1	5462266	440417	metabolite incorrectly annotated
MAM10361	Dihydroceramide	C19H38N1O3R1	11790213	16755624	metabolite incorrectly annotated
MAM02912	sn-Glycero-3-phosphocholine	C8H20O6N1P1	439285	657272	metabolite incorrectly annotated
MAM10332	3alpha,21-Dihydroxy-5beta-pregnane-11,20-dione	C21H32O4	440698	223684	metabolite incorrectly annotated
MAM10330	11-Dehydrocorticosterone	C21H28O4	6290	5311364	metabolite incorrectly annotated
MAM00408	17alpha-Hydroxypregnenolone	C21H32O3	440573	91451	metabolite incorrectly annotated
MAM00405	17alpha,20alpha-Dihydroxycholesterol	C27H46O3	21145112	5460687	metabolite incorrectly annotated
MAM00758	3alpha,7alpha-Dihydroxy-5beta-cholestanate	C27H45O4	440384	5284239	metabolite incorrectly annotated
MAM02963	Taurocholate	C26H45O7N1S1	46783527	6675	metabolite incorrectly annotated
MAM00968	4alpha-Methylzymosterol	C28H46O1	146035860	22212495	metabolite incorrectly annotated
MAM01575	cis,cis-3,6-Dodecadienoyl-CoA	C33H50O17N7P3S1	11966165	5280771	metabolite incorrectly annotated
MAM02949	Sulfite	O3S1	1100	1099	metabolite incorrectly annotated
MAM02751	Orthophosphate	H1O4P1	1004	1061	metabolite incorrectly annotated
MAM00671	2-Oxobutanoate	C4H5O3	58	3593277	metabolite incorrectly annotated
MAM00648	2-Hydroxybutanoic acid	C4H7O3	440864	11266	metabolite incorrectly annotated
MAM01045	5,10-Methylenetetrahydrofolate	C20H21O6N7	135398652	135400185	metabolite incorrectly annotated
MAM02552	NAD+	C21H26O14N7P2	5893	5892	metabolite incorrectly annotated
MAM00675	2-Phosphoglycolate	C2H2O6P1	529	24916760	metabolite incorrectly annotated
MAM10244	3-Deoxy-D-glycero-D-galacto-non-2-ulopyranosonate	C9H16O9	13991616	146037308	metabolite incorrectly annotated
MAM10235	Cellobiose	C12H22O11	439178	10712	metabolite incorrectly annotated
MAM10232	Melibiitol	C12H24O11	15559964	440655	metabolite incorrectly annotated
MAM10231	Epimelibiose	C12H22O11	46173743	440656	metabolite incorrectly annotated
MAM10224	D-Fructose	C6H12O6	439163	2723872	metabolite incorrectly annotated
MAM10226	2-Dehydro-3-deoxy-L-fuconate	C6H10O5	5459931	9548669	metabolite incorrectly annotated
MAM01842	D-Fructose 1-phosphate	C6H11O9P1	439394	65246	metabolite incorrectly annotated
MAM00639	2-Deoxy-D-ribose 1-phosphate	C5H9O7P1	5460448	439287	metabolite incorrectly annotated
MAM10218	Hydroquinone	C6H6O2	22493932	785	metabolite incorrectly annotated
MAM10217	Quinone	C6H4O2	135543624	4650	metabolite incorrectly annotated
MAM02819	Pyruvate	C3H3O3	1060	107735	metabolite incorrectly annotated
MAM03110	UDP-N-acetyl-D-galactosamine	C17H25O17N3P2	23724461	6419712	metabolite incorrectly annotated
MAM10076	N,N'-Diacetylchitobiosyldiphosphodolichol	C41H72N2O17P2	24892751	45266536	metabolite incorrectly annotated
MAM02819	pyruvate	C3H3O3	1060	107735	metabolite incorrectly annotated
MAM02403	L-lactate	C3H5O3	107689	5460161	metabolite incorrectly annotated
MAM01252	acetate	C2H3O2	176	175	metabolite incorrectly annotated
MAM01841	fructose-1,6-bisphosphate	C6H10O12P2	172313	10267	metabolite incorrectly annotated
MAM01845	fructose-6-phosphate	C6H11O9P	439160	69507	metabolite incorrectly annotated
MAM02445	maltodecaose	C60H102O51	53481573	14819046	metabolite incorrectly annotated
MAM01840	fructose	C6H12O6	439709	2723872	metabolite incorrectly annotated
MAM02450	maltose	C12H22O11	439186	6255	metabolite incorrectly annotated
MAM03107	UDP-galactose	C15H22N2O17P2	23724458	18068	metabolite incorrectly annotated
MAM02332	lactose	C12H22O11	440995	6134	metabolite incorrectly annotated
MAM01910	galactose	C6H12O6	439357	6036	metabolite incorrectly annotated
MAM01746	D-tagatose-6-phosphate	C6H11O9P	439396	124155	metabolite incorrectly annotated
MAM01745	D-tagatose	C6H12O6	92092	439312	metabolite incorrectly annotated
MAM01981	glyceraldehyde	C3H6O3	79014	751	metabolite incorrectly annotated
MAM01843	fructose-2,6-bisphosphate	C6H10O12P2	105021	9949812	metabolite incorrectly annotated
MAM01842	fructose-1-phosphate	C6H11O9P	439394	65246	metabolite incorrectly annotated
MAM02454	mannose-1-phosphate	C6H11O9P	439279	25245607	metabolite incorrectly annotated
MAM02425	L-xylulose	C5H10O5	439205	22253	metabolite incorrectly annotated
MAM01759	D-xylulose	C5H10O5	439204	5289590	metabolite incorrectly annotated
MAM02378	L-gulonate	C6H11O7	6857417	6857680	metabolite incorrectly annotated
MAM01684	D-glucuronate 1-phosphate	C6H8O10P	440650	439432	metabolite incorrectly annotated
MAM02329	lactaldehyde	C3H6O2	439231	855	metabolite incorrectly annotated
MAM02439	malate	C4H4O5	222656	160434	metabolite incorrectly annotated
MAM00900	3-oxopropanoate	C3H3O3	868	9543142	metabolite incorrectly annotated
MAM01253	acetoacetate	C4H5O3	96	6971017	metabolite incorrectly annotated
MAM02845	ribose-5-phosphate	C5H9O8P	439167	77982	metabolite incorrectly annotated
MAM02843	ribose	C5H10O5	5779	10975657	metabolite incorrectly annotated
MAM00640	2-deoxy-D-ribose-5-phosphate	C5H9O7P	439288	45934311	metabolite incorrectly annotated
MAM01862	fumarate	C4H2O4	444972	5460307	metabolite incorrectly annotated
MAM01963	glucosamine-6-phosphate	C6H13NO8P	440997	439217	metabolite incorrectly annotated
MAM01130	5-phosphoribosyl-4-carboxy-5-aminoimidazole	C9H11N3O9P	165388	1010	metabolite incorrectly annotated
MAM00266	10-formyl-THF	C20H21N7O7	135398556	135450591	metabolite incorrectly annotated
MAM00661	2-methyl-3-oxopropanoate	C4H5O3	296	21917715	metabolite incorrectly annotated
MAM02659	orotate	C5H3N2O4	967	1492348	metabolite incorrectly annotated
MAM00639	2-deoxy-D-ribose-1-phosphate	C5H9O7P	5460448	439287	metabolite incorrectly annotated
MAM00559	1-pyrroline-5-carboxylate	C5H6NO2	1196	440162	metabolite incorrectly annotated
MAM02943	succinate	C4H4O4	1110	160419	metabolite incorrectly annotated
MAM02942	succinate semialdehyde	C4H5O3	1112	9543238	metabolite incorrectly annotated
MAM02497	N-(omega)-hydroxyarginine	C6H15N4O3	123895	440849	metabolite incorrectly annotated
MAM02921	spermidine monoaldehyde 1	C7H18N2O	145925	19913541	metabolite incorrectly annotated
MAM02811	putreanine	C7H17N2O2	53477800	161506	metabolite incorrectly annotated
MAM02530	N-acetyl-L-alanine	C5H8NO3	132213	88064	metabolite incorrectly annotated
MAM00646	2-hydroxy-3-oxopropanoate	C3H3O4	1122	22134427	metabolite incorrectly annotated
MAM01930	gamma-L-glutamyl-L-alanine	C8H13N2O5	11183554	440103	metabolite incorrectly annotated
MAM02136	homoserine	C4H9NO3	12647	779	metabolite incorrectly annotated
MAM00631	2-aminoadipate 6-semialdehyde	C6H11NO3	207	160603	metabolite incorrectly annotated
MAM00556	1-piperideine-6-carboxylate	C6H8NO2	24771808	5460090	metabolite incorrectly annotated
MAM00789	3-hydroxy-N6,N6,N6-trimethyl-L-lysine	C9H20N2O3	132849242	439460	metabolite incorrectly annotated
MAM01922	gamma-butyrobetaine	C7H15NO2	134	725	metabolite incorrectly annotated
MAM00173	(S)-3-hydroxybutyryl-CoA	C25H38N7O18P3S	9543037	439419	metabolite incorrectly annotated
MAM02319	kynurenine	C10H12N2O3	161166	846	metabolite incorrectly annotated
MAM01837	formylglutathione	C11H16N3O7S	189122	44146201	metabolite incorrectly annotated
MAM02356	L-dopaquinone	C9H9NO4	439316	682	metabolite incorrectly annotated
MAM02480	methylmalonyl-CoA	C25H35N7O19P3S	11966111	123909	metabolite incorrectly annotated
MAM00824	3-methyl-2-oxobutyrate	C5H7O3	49	5204641	metabolite incorrectly annotated
MAM00784	3-hydroxyisobutyrate	C4H7O3	440873	11966314	metabolite incorrectly annotated
MAM00663	2-methylbutyryl-CoA	C26H40N7O17P3S	439371	11966141	metabolite incorrectly annotated
MAM00666	2-methylglutaconic acid	C6H6O4	193896	6368126	metabolite incorrectly annotated
MAM01698	dihydrobiopterin	C9H13N5O3	135398653	135398687	metabolite incorrectly annotated
MAM01108	5-hydroxy-N-formylkynurenine	C11H12N2O5	9548588	440744	metabolite incorrectly annotated
MAM01106	5-hydroxykynurenine	C10H12N2O4	9548587	440745	metabolite incorrectly annotated
MAM02873	salsoline	C11H16NO2	442356	46695	metabolite incorrectly annotated
MAM02876	salsolinol-1-carboxylate	C11H13NO4	100185	7055180	metabolite incorrectly annotated
MAM01655	dehydroascorbic acid	C6H5O6	210328	440667	metabolite incorrectly annotated
MAM03136	vanillylmandelate	C9H9O5	1245	23615482	metabolite incorrectly annotated
MAM00982	4-coumaroyl-CoA	C30H38N7O18P3S1	147899	6440013	metabolite incorrectly annotated
MAM00991	4-hydroxy-3-nitrophenylacetate	C8H5NO5	447364	42608427	metabolite incorrectly annotated
MAM01739	dopaminochrome	C8H7NO2	114683	170262	metabolite incorrectly annotated
MAM02946	sulfate	O4S	1118	1117	metabolite incorrectly annotated
MAM00736	3,5-diiodo-L-thyronine	C15H13I2NO4	67894139	92859	metabolite incorrectly annotated
MAM01134	5-S-cysteinyldopa	C12H16N2O6S	10663203	29719	metabolite incorrectly annotated
MAM01059	5,6-indolequinone-2-carboxylate	C9H4NO4	17796835	46173450	metabolite incorrectly annotated
MAM01115	5-methyl-THF	C20H24N7O6	135398561	135483998	metabolite incorrectly annotated
MAM02540	N-acetylmethionine	C7H12NO3S	6180	448580	metabolite incorrectly annotated
MAM02043	H2S2O3	HO3S2	439208	24478	metabolite incorrectly annotated
MAM02949	sulfite	O3S	1100	1099	metabolite incorrectly annotated
MAM02986	thiocyanate	CNS	781	9322	metabolite incorrectly annotated
MAM02152	hydroxymethylglutathione	C11H18N3O7S	447123	87185017	metabolite incorrectly annotated
MAM00760	3-amino-propanal	C3H8NO	75	21286229	metabolite incorrectly annotated
MAM02886	selenide	HSe	533	107674	metabolite incorrectly annotated
MAM02889	selenocysteine	C3H7NO2Se	25076	6326983	metabolite incorrectly annotated
MAM02888	selenocystathionine	C7H14N2O4Se	441455	98223	metabolite incorrectly annotated
MAM02881	se-adenosyl-L-selenohomocysteine	C14H20N6O5Se	16682731	446317	metabolite incorrectly annotated
MAM02891	selenomethionine	C5H11NO2Se	105024	15103	metabolite incorrectly annotated
MAM02469	methaneselenol	CH4Se	440764	6327000	metabolite incorrectly annotated
MAM01101	5-guanidino-2-oxopentanoate	C6H11N3O3	558	5459924	metabolite incorrectly annotated
MAM00785	3-hydroxyisobutyryl-CoA	C25H38N7O18P3S	45259165	440205	metabolite incorrectly annotated
MAM00827	3-methylglutaconyl-CoA	C27H37N7O19P3S	71448892	5462214	metabolite incorrectly annotated
MAM02527	N-acetylglucosamine	C8H15NO6	439174	24139	metabolite incorrectly annotated
MAM00946	4,6-dideoxy-4-oxo-dTDP-D-glucose	C16H22N2O15P2	443496	439292	metabolite incorrectly annotated
MAM01749	dTDP-6-deoxy-L-mannose	C16H24N2O15P2	439975	121966	metabolite incorrectly annotated
MAM01706	dimethylallyl-PP	C5H9O7P2	647	15983958	metabolite incorrectly annotated
MAM02579	NH4+	H4N	222	223	metabolite incorrectly annotated
MAM02192	itaconyl-CoA	C26H35N7O19P3S	439254	11966125	metabolite incorrectly annotated
MAM00084	(3S)-citramalyl-CoA	C26H37N7O20P3S	53477827	11966212	metabolite incorrectly annotated
MAM02466	mesaconyl-CoA	C26H35N7O19P3S	5280895	11966166	metabolite incorrectly annotated
MAM01587	citrate	C6H5O7	311	31348	metabolite incorrectly annotated
MAM01760	D-xylulose-1-phosphate	C5H9O8P	14844436	151020	metabolite incorrectly annotated
MAM02661	oxalate	C2O4	971	71081	metabolite incorrectly annotated
MAM01410	butyrate	C4H7O2	264	104775	metabolite incorrectly annotated
MAM02694	pentanoyl-CoA	C26H40N7O17P3S	439337	11966122	metabolite incorrectly annotated
MAM02107	heptanoyl-CoA	C28H44N7O17P3S	53481563	11966235	metabolite incorrectly annotated
MAM02616	nonanoyl-CoA	C30H48N7O17P3S	439607	193520	metabolite incorrectly annotated
MAM03116	undecanoyl-CoA	C32H52N7O17P3S	53481608	86289265	metabolite incorrectly annotated
MAM00128	(9E)-tetradecenoic acid	C14H25O2	68344	5312402	metabolite incorrectly annotated
MAM02938	stearate	C18H35O2	5281	3033836	metabolite incorrectly annotated
MAM01586	cis-vaccenoyl-CoA	C39H64N7O17P3S	53477847	71668356	metabolite incorrectly annotated
MAM01778	elaidate	C18H33O2	445639	5461071	metabolite incorrectly annotated
MAM00104	(6Z,9Z)-octadecadienoic acid	C18H31O2	5282457	5312483	metabolite incorrectly annotated
MAM01725	docosanoyl-CoA	C43H74N7O17P3S	53481548	168166	metabolite incorrectly annotated
MAM02385	lignocerate	C24H47O2	11197	5461021	metabolite incorrectly annotated
MAM00025	(15Z)-tetracosenoyl-CoA	C45H76N7O17P3S	24892792	71448926	metabolite incorrectly annotated
MAM00108	(6Z,9Z,12Z,15Z)-octadecatetraenoyl-CoA	C39H58N7O17P3S	23724640	56928001	metabolite incorrectly annotated
MAM00125	(8Z,11Z,14Z,17Z)-eicosatetraenoyl-CoA	C41H62N7O17P3S	23724641	56928013	metabolite incorrectly annotated
MAM00103	(5Z,8Z,11Z,14Z,17Z)-eicosapentaenoyl-CoA	C41H60N7O17P3S	52922050	56927904	metabolite incorrectly annotated
MAM00121	(7Z,10Z,13Z,16Z,19Z)-docosapentaenoyl-CoA	C43H64N7O17P3S	53477812	56928012	metabolite incorrectly annotated
MAM00134	(9Z,12Z,15Z,18Z,21Z)-tetracosapentaenoyl-CoA	C45H68N7O17P3S	23724644	56928006	metabolite incorrectly annotated
MAM00113	(6Z,9Z,12Z,15Z,18Z,21Z)-tetracosahexaenoyl-CoA	C45H66N7O17P3S	53477806	56927909	metabolite incorrectly annotated
MAM00341	13,16,19-docosatrienoic acid	C22H37O2	5312557	5312556	metabolite incorrectly annotated
MAM01932	gamma-linolenate	C18H29O2	5280933	5461003	metabolite incorrectly annotated
MAM01697	dihomo-gamma-linolenoyl-CoA	C41H64N7O17P3S	11966190	157010222	metabolite incorrectly annotated
MAM00131	(9Z,12Z,15Z,18Z)-tetracosatetraenoyl-CoA	C45H70N7O17P3S	53477846	56928014	metabolite incorrectly annotated
MAM00110	(6Z,9Z,12Z,15Z,18Z)-tetracosapentaenoyl-CoA	C45H68N7O17P3S	23724649	56927911	metabolite incorrectly annotated
MAM00093	(4Z,7Z,10Z,13Z,16Z)-docosapentaenoyl-CoA	C43H64N7O17P3S	23724650	71448905	metabolite incorrectly annotated
MAM00890	3-oxooctadecanoyl-CoA	C39H64N7O18P3S	22833663	22833664	metabolite incorrectly annotated
MAM00298	11-HpODE	C18H31O4	5230520	5281026	metabolite incorrectly annotated
MAM00314	12,13-hydroxyoctadec-9(z)-enoate	C18H33O4	10236635	25320870	metabolite incorrectly annotated
MAM01664	delta2-THA-CoA	C45H64N7O17P3S	53477810	70678741	metabolite incorrectly annotated
MAM01039	5(S)-HEPE	C20H29O3	1766	5283193	metabolite incorrectly annotated
MAM00373	15(R)-HEPE	C20H29O3	53480357	52921892	metabolite incorrectly annotated
MAM02716	PGH3	C20H29O5	53481592	101600091	metabolite incorrectly annotated
MAM00270	10-HETE	C20H31O3	5283157	53481450	metabolite incorrectly annotated
MAM00279	11,12-EET	C20H31O3	5353269	5283204	metabolite incorrectly annotated
MAM01126	5-oxo-ETE	C20H29O3	1831	5283159	metabolite incorrectly annotated
MAM01047	5,12,20-TriHETE	C20H31O5	1589	6438337	metabolite incorrectly annotated
MAM00374	15(R)-HETE	C20H31O3	3246888	1436	metabolite incorrectly annotated
MAM00386	15-epi-lipoxin A4	C20H31O5	3934	9841438	metabolite incorrectly annotated
MAM00365	14,15-DiHETE	C20H31O4	188277	16061119	metabolite incorrectly annotated
MAM00307	12(S)-HETE	C20H31O3	5312983	5283155	metabolite incorrectly annotated
MAM02096	hepoxilin A3	C20H31O4	21158465	5283211	metabolite incorrectly annotated
MAM03055	trioxilin A3	C20H33O5	46878369	5283208	metabolite incorrectly annotated
MAM00318	12,20-diHETE	C20H31O4	1412	44306544	metabolite incorrectly annotated
MAM02369	leukotriene E4	C23H36NO5S	5280749	5280879	metabolite incorrectly annotated
MAM00331	12-oxo-20-hydroxy-LTB4	C20H29O5	53481459	122164882	metabolite incorrectly annotated
MAM00600	20-oxo-LTB4	C20H29O5	3081088	6449839	metabolite incorrectly annotated
MAM00588	20-dihydroxy-LTB4	C20H31O6	53481509	122164850	metabolite incorrectly annotated
MAM00602	20-trihydroxy-LTB4	C20H31O7	53481513	122164846	metabolite incorrectly annotated
MAM00257	10,11-dihydro-LTB4	C20H33O4	53481449	6439070	metabolite incorrectly annotated
MAM00256	10,11-dihydro-20-trihydroxy-LTB4	C20H33O7	53481448	122164878	metabolite incorrectly annotated
MAM00421	18-CoA-18-oxo-dinor-LTB4	C39H55N7O21P3S	53481490	76043774	metabolite incorrectly annotated
MAM00601	20-oxo-LTE4	C23H34NO6S	53481512	122164844	metabolite incorrectly annotated
MAM00027	(18E)-20-oxo-20-CoA-LTE4	C44H62N8O22P3S2	53481494	134159835	metabolite incorrectly annotated
MAM00401	16e-18-oxo-18-CoA-dinor-LTE4	C42H60N8O22P3S2	53481482	134159830	metabolite incorrectly annotated
MAM00398	16,18-oxo-18-CoA-dinor-LTE4	C42H60N8O23P3S2	53481480	134159829	metabolite incorrectly annotated
MAM00015	(13E)-tetranor-16-oxo-16-CoA-LTE4	C40H56N8O22P3S2	53481473	134159827	metabolite incorrectly annotated
MAM01833	formate	CH1O2	284	283	metabolite incorrectly annotated
MAM02657	O-propanoylcarnitine	C10H19NO4	107738	188824	metabolite incorrectly annotated
MAM02676	palmitoleoyl-carnitine	C23H43NO4	11953816	129849228	metabolite incorrectly annotated
MAM02940	stearoylcarnitine	C25H49NO4	6426855	52922056	metabolite incorrectly annotated
MAM00057	(2E)-octadecenoyl-CoA	C39H64N7O17P3S	53477850	24906330	metabolite incorrectly annotated
MAM00051	(2E)-hexadecenoyl-CoA	C37H60N7O17P3S	25271599	5280766	metabolite incorrectly annotated
MAM00042	(2E)-dodecenoyl-CoA	C33H52N7O17P3S	11966110	5280578	metabolite incorrectly annotated
MAM00088	(3Z)-dodecenoyl-CoA	C33H52N7O17P3S	16061154	11966217	metabolite incorrectly annotated
MAM00177	(S)-3-hydroxypalmitoleoyl-CoA	C37H60N7O18P3S	53481439	134159825	metabolite incorrectly annotated
MAM00655	2-hydroxyphytanoyl-CoA	C41H70N7O18P3S	11966142	441263	metabolite incorrectly annotated
MAM00813	3-ketopristanoyl-CoA	C40H66N7O18P3S	441253	11966108	metabolite incorrectly annotated
MAM00080	(2S,6R,10R)-trimethyl-hendecanoyl-CoA	C35H58N7O17P3S	53481419	76043716	metabolite incorrectly annotated
MAM00083	(3S)-3-hydroxylinoleoyl-CoA	C39H62N7O18P3S	53481430	134159822	metabolite incorrectly annotated
MAM00081	(3S)-3-hydroxy-cis,cis-palmito-7,10-dienoyl-CoA	C37H58N7O18P3S	53481423	134159819	metabolite incorrectly annotated
MAM01575	cis,cis-3,6-dodecadienoyl-CoA	C33H50N7O17P3S	11966165	5280771	metabolite incorrectly annotated
MAM00082	(3S)-3-hydroxydodec-cis-6-enoyl-CoA	C33H52N7O18P3S	53481428	134159821	metabolite incorrectly annotated
MAM00678	2-trans-4-cis-decadienoyl-CoA	C31H46N7O17P3S	22833562	6444117	metabolite incorrectly annotated
MAM02744	phylloquinone	C31H46O2	5280483	5284607	metabolite incorrectly annotated
MAM00749	3alpha,7alpha,12alpha-trihydroxy-5beta-cholest-24-enoyl-CoA	C48H74N7O20P3S	46224544	5280797	metabolite incorrectly annotated
MAM00036	(24R,25R)3alpha,7alpha,12alpha,24-tetrahydroxy-5beta-cholestanoyl-CoA	C48H76N7O21P3S	46224537		metabolite incorrectly annotated
MAM00748	3alpha,7alpha,12alpha-trihydroxy-5beta-24-oxocholestanoyl-CoA	C48H74N7O21P3S	25195379	440690	metabolite incorrectly annotated
MAM00605	21-hydroxypregnenolone	C21H32O3	150891	247020	metabolite incorrectly annotated
MAM00408	17alpha-hydroxypregnenolone	C21H32O3	440573	91451	metabolite incorrectly annotated
MAM00407	17alpha-hydroxypregnenolone sulfate	C21H31O6S	152971	644042	metabolite incorrectly annotated
MAM00167	(R)-mevalonate	C6H11O4	439230	5288798	metabolite incorrectly annotated
MAM00955	4alpha-carboxy-5alpha-cholesta-8,24-dien-3beta-ol	C28H44O3	22298944	42608397	metabolite incorrectly annotated
MAM01066	5alpha-cholesta-7,24-dien-3beta-ol	C27H44O	440670	5459827	metabolite incorrectly annotated
MAM00943	4,4-dimethyl-5alpha-cholesta-8-en-3-beta-ol	C29H50O	23724604	18770314	metabolite incorrectly annotated
MAM01011	4-methoxy-17beta-estradiol	C19H26O3	29983092	68578	metabolite incorrectly annotated
MAM01000	4-hydroxyestrone	C18H22O3	53477797	9971251	metabolite incorrectly annotated
MAM01793	estrone-3,4-quinone	C18H20O3	114862	53481560	metabolite incorrectly annotated
MAM00986	4-hydroxy-17beta-estradiol	C18H24O3	44348689	5282360	metabolite incorrectly annotated
MAM02810	psychosine	C24H48NO7	22833541	5280458	metabolite incorrectly annotated
MAM02795	prostaglandin I2	C20H31O5	5280427	5282411	metabolite incorrectly annotated
MAM02788	prostaglandin F1alpha	C20H35O5	105061	5280939	metabolite incorrectly annotated
MAM00308	12(S)-HHT	C17H27O3	182416	5283141	metabolite incorrectly annotated
MAM00534	1-lyso-2-arachidonoyl-phosphatidate	C23H37O7P	53481443	134159826	metabolite incorrectly annotated
MAM02777	prostaglandin A2	C20H29O4	22833602	5280880	metabolite incorrectly annotated
MAM01662	delta-12-prostaglandin J2	C20H29O4	114678	5280885	metabolite incorrectly annotated
MAM01766	ecgonine	C9H14NO3	443003	91460	metabolite incorrectly annotated
MAM02963	taurocholate	C26H45NO7S	46783527	6675	metabolite incorrectly annotated
MAM00758	3alpha,7alpha-dihydroxy-5beta-cholestanate	C27H45O4	440384	5284239	metabolite incorrectly annotated
MAM00755	3alpha,7alpha-dihydroxy-5beta-cholest-24-enoyl-CoA	C48H74N7O19P3S	71448894	5280796	metabolite incorrectly annotated
MAM00754	3alpha,7alpha-dihydroxy-24-oxo-5beta-cholestanoyl coa	C48H74N7O20P3S	46224539	5118587	metabolite incorrectly annotated
MAM00978	4-cholesten-7alpha,24(S)-diol-3-one	C27H44O3	24755589	56927970	metabolite incorrectly annotated
MAM01086	5beta-cholestane-3alpha,7alpha,12alpha,24r,25-pentol	C27H48O5	21252253	13887009	metabolite incorrectly annotated
MAM00745	3alpha,12alpha-dihydroxy-5beta-cholanate	C24H39O4	222528	9548661	metabolite incorrectly annotated
MAM02402	lithocholate	C24H39O3	11740284	9903	metabolite incorrectly annotated
MAM00918	3-sulfinoalanine	C3H5NO4S	1549098	109	metabolite incorrectly annotated
MAM02173	inositol-1-phosphate	C6H11O9P	107737	440194	metabolite incorrectly annotated
MAM02978	tetrahydrobiopterin	C9H15N5O3	135398654	135402045	metabolite incorrectly annotated
MAM01044	5,10-methenyl-THF	C20H20N7O6	135398657	135450599	metabolite incorrectly annotated
MAM01400	biocytin	C16H28N4O4S	440721	83814	metabolite incorrectly annotated
MAM01230	9-cis-retinal	C20H28O	638015	6436082	metabolite incorrectly annotated
MAM01231	9-cis-retinoate	C20H27O2	449171	7364357	metabolite incorrectly annotated
MAM00350	13-cis-retinoate	C20H27O2	5282379	7048538	metabolite incorrectly annotated
MAM01026	4-oxo-13-cis-retinoate	C20H27O3	104857	9995780	metabolite incorrectly annotated
MAM00965	4alpha-hydroxytetrahydrobiopterin	C9H15N5O4	129803	135476770	metabolite incorrectly annotated
MAM00035	(24R)-24,25-dihydroxycalciol	C27H44O3	5281059	5283748	metabolite incorrectly annotated
MAM01416	calcitetrol	C27H44O4	6446280	9910685	metabolite incorrectly annotated
MAM01923	gamma-carboxyethyl-hydroxychroman	C15H19O4	133098	129724751	metabolite incorrectly annotated
MAM00360	13-hydroxy-gamma-tocopherol	C28H48O3	53481467	90659907	metabolite incorrectly annotated
MAM00032	(1R,2S)-naphthalene 1,2-oxide	C10H8O	108063	155957	metabolite incorrectly annotated
MAM01442	chloride	Cl	24526	312	metabolite incorrectly annotated
MAM01768	edaravone	C10H10N2O	70335	4021	metabolite incorrectly annotated
MAM02386	limonene	C10H16	439250	22311	metabolite incorrectly annotated
MAM02156	hypochlorite	ClHO	24341	61739	metabolite incorrectly annotated
MAM02591	nitryl-chloride	ClNO2	13932711	11984615	metabolite incorrectly annotated
MAM02573	neurotensin	C78H122N21O20	25078013	25077406	metabolite incorrectly annotated
MAM02568	neuromedin B	C52H74N15O12S	53481579	6324606	metabolite incorrectly annotated
MAM02916	somatostatin	C77H108N18O19S2	44291156	16129706	metabolite incorrectly annotated
MAM02551	N-acetyl-seryl-aspartyl-lysyl-proline	C20H32N5O9	14181658	65938	metabolite incorrectly annotated
MAM01348	apelin-13	C69H114N23O16S	53481538	25078060	metabolite incorrectly annotated
MAM01713	dithiothreitol	C4H10O2S2	439196	446094	metabolite incorrectly annotated
MAM02537	N-acetyl-L-glutamate-5-phosphate	C7H9NO8P	440236	49791951	metabolite incorrectly annotated
MAM02628	N-trimethyl-2-aminoethylphosphonate	C5H13NO3P	151927	1014	metabolite incorrectly annotated
MAM03031	trans-2-methyl-5-isopropylhexa-2,5-dienoyl-CoA	C31H46N7O17P3S	53477851	5281997	metabolite incorrectly annotated
MAM01579	cis-2-methyl-5-isopropylhexa-2,5-dienoyl-CoA	C31H46N7O17P3S	53477855	11953968	metabolite incorrectly annotated
MAM00994	4-hydroxy-all-trans-retinyl-acetate	C22H32O3	54359871	131769827	metabolite incorrectly annotated
MAM01830	folate	C19H18N7O6	6037	135398658	metabolite incorrectly annotated
MAM02965	taurolithocholate	C26H44NO5S	53477716	439763	metabolite incorrectly annotated
MAM02995	thromboxane B2	C20H33O6	41063	5283137	metabolite incorrectly annotated
MAM02779	prostaglandin B2	C20H29O4	5288144	5280881	metabolite incorrectly annotated
MAM02781	prostaglandin C2	C20H29O4	440858	5280882	metabolite incorrectly annotated
MAM02784	prostaglandin D3	C20H29O5	656745	5282260	metabolite incorrectly annotated
MAM02885	selenate	O4Se	1089	26473	metabolite incorrectly annotated
MAM00580	20alpha-hydroxy-4-pregnen-3-one	C21H32O2	92747	8956	metabolite incorrectly annotated
MAM02931	sphingosylphosphorylcholine	C23H50N2O5P	5311445	9847290	metabolite incorrectly annotated
MAM00002	(+)-alpha-pinene	C10H16	6654	82227	metabolite incorrectly annotated
MAM00403	16-hydroxyhexadecanoic acid	C16H31O3	7058075	10466	metabolite incorrectly annotated
MAM00771	3-deoxy-D-glycero-D-galacto-2-nonulosonic acid	C9H15O9	22833524	13991616	metabolite incorrectly annotated
MAM02440	malonate	C3H2O4	867	9084	metabolite incorrectly annotated
MAM00367	14-demethyllanosterol	C29H48O	440559	165609	metabolite incorrectly annotated
MAM01232	9-cis-retinol	C20H30O	445354	9947823	metabolite incorrectly annotated
MAM00610	24-hydroxycholesterol	C27H46O2	121948	12302757	metabolite incorrectly annotated
MAM00053	(2E)-hexenoyl-CoA	C27H40N7O17P3S	11966204	52921640	metabolite incorrectly annotated
MAM03525	Cyanate	CNO	540	105034	metabolite incorrectly annotated
MAM00623	26-hydroxycholesterol	C27H46O2	123976	99470	metabolite incorrectly annotated
MAM03375	L-Alanyl-L-Leucine	C9H18N2O3	6992388	96801	metabolite incorrectly annotated
MAM03374	L-Leucyl-L-Serine	C9H18N2O4	40489070	6992130	metabolite incorrectly annotated
MAM01836	formyl-CoA	C22H32N7O17P3S	439313	3082032	metabolite incorrectly annotated
MAM03405	Acrylate	C3H3O2	6581	25188	metabolite incorrectly annotated
MAM03219	3-Hydroxyhexadecanoylcarnitine	C23H45NO5	53481691	71464553	metabolite incorrectly annotated
MAM03496	Tiglyl Carnitine	C12H21NO4	22833596	91825636	metabolite incorrectly annotated
MAM03896	L-Prolinylglycine	C7H12N2O3	6426709	45479568	metabolite incorrectly annotated
MAM00830	3-O-methyldopa	C10H13NO4	1670	9307	metabolite incorrectly annotated
MAM00378	15(S)-HETrE	C20H33O3	1437	5283145	metabolite incorrectly annotated
MAM03815	1-Myristoylglycerophosphocholine	C22H47NO7P	53480465	460604	metabolite incorrectly annotated
MAM02622	normetanephrine	C9H14NO3	688100	1237	metabolite incorrectly annotated
MAM03626	Glycylleucine	C8H16N2O3	92843	102468	metabolite incorrectly annotated
MAM03590	2-Trans,6-Trans,10-Trans-Geranylgeranyl Diphosphate	C20H33O7P2	735	44...(24,25)27-28(21,22)23/h9,11,13,15H,6-8,10,12,14,16H2,1-5H3,(H,24,25)(H2,21,22,23)/b18-11+,19-13+,20-15+	metabolite incorrectly annotated
MAM10032	tauro-beta-muricholic acid	C26H44NO7S	21124703	168408	metabolite incorrectly annotated
MAM10590	Acetylhydrazine	C2H6N2O1	14039	14039	metabolite correctly annotated
MAM10589	N-Acetylisoniazid	C8H9N3O2	71602	71602	metabolite correctly annotated
MAM10621	Isonicotinic acid	C6H5N1O2	5922	5922	metabolite correctly annotated
MAM10588	Isoniazid	C6H7N3O1	3767	3767	metabolite correctly annotated
MAM10617	Isonicotinoyl radical	C6H4N1O1	12594999	12594999	metabolite correctly annotated
MAM10618	Diimine	H2N2	123195	123195	metabolite correctly annotated
MAM02041	Hydrogen peroxide	H2O2	784	784	metabolite correctly annotated
MAM10616	5-Fluorodeoxyuridine triphosphate	C9F1H14N2O14P3	503023	503023	metabolite correctly annotated
MAM10613	5-Fluorodeoxyuridine diphosphate	C9F1H13N2O11P2	53882537	53882537	metabolite correctly annotated
MAM10599	5-Fluorodeoxyuridine monophosphate	C9F1H12N2O8P1	8642	8642	metabolite correctly annotated
MAM10614	5-Fluorouridine diphosphate	C9F1H13N2O12P2	10432343	10432343	metabolite correctly annotated
MAM10615	5-Fluorouridine triphosphate	C9F1H14N2O15P3	10255482	10255482	metabolite correctly annotated
MAM10580	6-Thioinosine-5'-monophosphate	C10H13N4O7P1S1	3034391	3034391	metabolite correctly annotated
MAM10592	5-FU	C4F1H3N2O2	3385	3385	metabolite correctly annotated
MAM10579	6-Mercaptopurine	C5H4N4S1	667490	667490	metabolite correctly annotated
MAM10584	Thioguanine	C5H5N5S1	2723601	2723601	metabolite correctly annotated
MAM10562	Felbamate	C11H14N2O4	3331	3331	metabolite correctly annotated
MAM10556	Citalopram	C20F1H21N2O1	2771	2771	metabolite correctly annotated
MAM10554	Carbamazepine	C15H12N2O1	2554	2554	metabolite correctly annotated
MAM10555	Carbamazepine-10,11-epoxide	C15H12N2O2	2555	2555	metabolite correctly annotated
MAM10550	Methadone	C21H27N1O1	4095	4095	metabolite correctly annotated
MAM10546	Morphine	C17H19N1O3	5288826	5288826	metabolite correctly annotated
MAM10547	Codeine	C18H21N1O3	5284371	5284371	metabolite correctly annotated
MAM10543	Aldophosphamide	C8H15N2O3P1	107744	107744	metabolite correctly annotated
MAM10544	4-Glutathionyl cyclophosphamide	C18H30N5O8P1S1	443288	443288	metabolite correctly annotated
MAM10538	Ifosfamide	C8H15N2O2P1	3690	3690	metabolite correctly annotated
MAM10536	4-Hydroxycyclophosphamide	C8H15N2O3P1	99735	99735	metabolite correctly annotated
MAM10537	4-Ketocyclophosphamide	C8H13N2O3P1	33676	33676	metabolite correctly annotated
MAM10533	Lidocaine	C14H22N2O1	3676	3676	metabolite correctly annotated
MAM10531	Hydroxytamoxifen	C26H29N1O2	449459	449459	metabolite correctly annotated
MAM10527	Tamoxifen	C26H29N1O1	2733526	2733526	metabolite correctly annotated
MAM10524	Caffeine	C8H10N4O2	2519	2519	metabolite correctly annotated
MAM10518	Theobromine	C7H8N4O2	5429	5429	metabolite correctly annotated
MAM10513	ditrans,polycis-Polyprenyl diphosphate	C25H44O7P2	24892764	24892764	metabolite correctly annotated
MAM10512	Geranylgeranyl diphosphate	C20H36O7P2	447277	447277	metabolite correctly annotated
MAM10510	Vitamin K1 epoxide	C31H46O3	5280845	5280845	metabolite correctly annotated
MAM10508	2,3-Epoxymenaquinone	C21H24O3	71448979	71448979	metabolite correctly annotated
MAM10507	Menaquinol	C16H18O2	5280839	5280839	metabolite correctly annotated
MAM02040	H2O	H2O1	962	962	metabolite correctly annotated
MAM01604	Coproporphyrin III	C36H34O8N4	114935	114935	metabolite correctly annotated
MAM10488	Cob(I)yrinate a,c diamide	C46H62N6O12	23724496	23724496	metabolite correctly annotated
MAM018061	trans,trans-Farnesyl diphosphate	C15H25O7P2	445713	445713	metabolite correctly annotated
MAM01115	5-Methyltetrahydrofolate	C20H24O6N7	135398561	135398561	metabolite correctly annotated
MAM10473	Sepiapterin	C9H11N5O3	135398579	135398579	metabolite correctly annotated
MAM01334	AMP	C10H12O7N5P1	6083	6083	metabolite correctly annotated
MAM10471	Molybdoenzyme molybdenum cofactor	C10H12M1N5O8P1S2	136033744	136033744	metabolite correctly annotated
MAM02488	Molybdopterin	C10H12O6N5P1S2	135398581	135398581	metabolite correctly annotated
MAM10466	(8S)-3',8-Cyclo-7,8-dihydroguanosine 5'-triphosphate	C10H16N5O14P3	135921687	135921687	metabolite correctly annotated
MAM02039	H+	H1	1038	1038	metabolite correctly annotated
MAM10465	Dihydropteroate	C14H14N6O3	135398662	135398662	metabolite correctly annotated
MAM10464	THF-L-glutamate	C24H30N8O9	135438602	135438602	metabolite correctly annotated
MAM01402	Biotinyl-5'-AMP	C20H27O9N7P1S1	5326875	5326875	metabolite correctly annotated
MAM01401	Biotin	C10H15O3N2S1	171548	171548	metabolite correctly annotated
MAM02741	Pantetheine 4'-phosphate	C11H21O7N2P1S1	115254	115254	metabolite correctly annotated
MAM02554	NADP+	C21H25O17N7P3	5886	5886	metabolite correctly annotated
MAM02583	Nicotinamide	C6H6O1N2	936	936	metabolite correctly annotated
MAM01288	ADP-ribose	C15H21O14N5P2	445794	445794	metabolite correctly annotated
MAM02582	Nicotinamide-beta-riboside	C11H15O5N2	439924	439924	metabolite correctly annotated
MAM02584	Nicotinate D-ribonucleoside	C11H13O6N1	161234	161234	metabolite correctly annotated
MAM02585	Nicotinate D-ribonucleotide	C11H12O9N1P1	121992	121992	metabolite correctly annotated
MAM01646	Deamino-NAD+	C21H24O15N6P2	165491	165491	metabolite correctly annotated
MAM02817	Pyridoxine	C8H11O3N1	1054	1054	metabolite correctly annotated
MAM02813	Pyridoxal	C8H9O3N1	1050	1050	metabolite correctly annotated
MAM02815	Pyridoxamine	C8H13O2N2	1052	1052	metabolite correctly annotated
MAM02814	Pyridoxal phosphate	C8H8O6N1P1	1051	1051	metabolite correctly annotated
MAM02630	Oxygen	O2	977	977	metabolite correctly annotated
MAM02818	Pyridoxine phosphate	C8H10O6N1P1	1055	1055	metabolite correctly annotated
MAM10447	2-Oxo-3-hydroxy-4-phosphobutanoate	C4H7O8P1	21145142	21145142	metabolite correctly annotated
MAM02842	Riboflavin	C17H20O6N4	493570	493570	metabolite correctly annotated
MAM01828	FMN	C17H19O9N4P1	643976	643976	metabolite correctly annotated
MAM10445	Reduced riboflavin	C17H22N4O6	14080393	14080393	metabolite correctly annotated
MAM02982	Thiamine	C12H17O1N4S1	1130	1130	metabolite correctly annotated
MAM02888	L-Selenocystathionine	C7H14O4N2S1	441455	441455	metabolite correctly annotated
MAM01016	4-Methylthio-2-oxobutanoic acid	C5H7O3S1	473	473	metabolite correctly annotated
MAM10436	Methylselenopyruvate	C4H6O3S1	53297415	53297415	metabolite correctly annotated
MAM02886	Hydrogen selenide	H1S1	533	533	metabolite correctly annotated
MAM10433	5-L-Glutamyl-taurine	C7H14N2O6S1	68759	68759	metabolite correctly annotated
MAM02961	Taurine	C2H7O3N1S1	1123	1123	metabolite correctly annotated
MAM00760	3-Aminopropanal	C3H8O1N1	75	75	metabolite correctly annotated
MAM00248	1,3-Diaminopropane	C3H12N2	428	428	metabolite correctly annotated
MAM01370	L-Aspartate	C4H6O4N1	5960	5960	metabolite correctly annotated
MAM01383	beta-Alanine	C3H7O2N1	239	239	metabolite correctly annotated
MAM10430	beta-Alanyl-L-arginine	C9H19N5O3	440637	440637	metabolite correctly annotated
MAM02168	Indole-3-acetaldehyde	C10H9O1N1	800	800	metabolite correctly annotated
MAM03088	Tryptamine	C10H13N2	1150	1150	metabolite correctly annotated
MAM01161	6-Hydroxymelatonin	C13H16O3N2	1864	1864	metabolite correctly annotated
MAM02371	L-Formylkynurenine	C11H12O4N2	439788	439788	metabolite correctly annotated
MAM02719	Phenylacetaldehyde	C8H8O1	998	998	metabolite correctly annotated
MAM02718	Phenethylamine	C8H12N1	1001	1001	metabolite correctly annotated
MAM01002	4-Hydroxyphenylacetaldehyde	C8H8O2	440113	440113	metabolite correctly annotated
MAM03099	Tyramine	C8H12O1N1	5610	5610	metabolite correctly annotated
MAM10428	3-Fumarylpyruvate	C7H6O6	5280525	5280525	metabolite correctly annotated
MAM00821	3-Methoxytyramine	C9H14O2N1	1669	1669	metabolite correctly annotated
MAM00728	3,4-Dihydroxyphenylacetaldehyde	C8H8O3	119219	119219	metabolite correctly annotated
MAM02137	Homovanillate	C9H9O4	1738	1738	metabolite correctly annotated
MAM00729	3,4-Dihydroxyphenylacetate	C8H7O4	547	547	metabolite correctly annotated
MAM02489	Monodehydroascorbate	C6H6O6	5483640	5483640	metabolite correctly annotated
MAM00730	3,4-Dihydroxyphenylethyleneglycol	C8H10O4	91528	91528	metabolite correctly annotated
MAM00819	3-Methoxy-4-hydroxyphenylethyleneglycol	C9H12O4	10805	10805	metabolite correctly annotated
MAM03136	3-Methoxy-4-hydroxymandelate	C9H9O5	1245	1245	metabolite correctly annotated
MAM00727	3,4-Dihydroxymandelate	C8H7O5	85782	85782	metabolite correctly annotated
MAM01290	L-Adrenaline	C9H14O3N1	5816	5816	metabolite correctly annotated
MAM10427	N-Formyl-L-aspartate	C5H7N1O5	88052	88052	metabolite correctly annotated
MAM02165	Imidazole-4-acetaldehyde	C5H6O1N2	150841	150841	metabolite correctly annotated
MAM02124	Histamine	C5H10N3	774	774	metabolite correctly annotated
MAM02476	Methylimidazole acetaldehyde	C6H8O1N2	193545	193545	metabolite correctly annotated
MAM02166	Imidazole-4-acetate	C5H5O2N2	96215	96215	metabolite correctly annotated
MAM10426	beta-Alanyl-N(pi)-methyl-L-histidine	C10H16N4O3	112072	112072	metabolite correctly annotated
MAM01099	5-Formiminotetrahydrofolate	C20H22O6N8	135398659	135398659	metabolite correctly annotated
MAM02327	L-4-Hydroxyglutamate semialdehyde	C5H9O4N1	440851	440851	metabolite correctly annotated
MAM02923	Spermidine	C7H22N3	1102	1102	metabolite correctly annotated
MAM02497	N(omega)-Hydroxyarginine	C6H15O3N4	123895	123895	metabolite correctly annotated
MAM02555	NADPH	C21H26O17N7P3	5884	5884	metabolite correctly annotated
MAM02322	L-2-Aminoadipate	C6H10O4N1	92136	92136	metabolite correctly annotated
MAM02871	S-Adenosyl-L-homocysteine	C14H20O5N6S1	439155	439155	metabolite correctly annotated
MAM02877	S-Adenosyl-L-methionine	C15H23O5N6S1	34755	34755	metabolite correctly annotated
MAM01034	4-Trimethylammoniobutanal	C7H16O1N1	133	133	metabolite correctly annotated
MAM10419	(S)-3-Hydroxyisobutyryl-CoA	C25H42N7O18P3S1	11966163	11966163	metabolite correctly annotated
MAM10252	(S)-Methylmalonate semialdehyde	C4H6O3	5462303	5462303	metabolite correctly annotated
MAM02479	Methylmalonate	C4H4O4	487	487	metabolite correctly annotated
MAM10417	(S)-3-Methyl-2-oxopentanoic acid	C6H10O3	439286	439286	metabolite correctly annotated
MAM00826	3-Methylcrotonyl-CoA	C26H38O17N7P3S1	9549326	9549326	metabolite correctly annotated
MAM10416	3-Hydroxyisovaleryl-CoA	C26H44N7O18P3S1	11966188	11966188	metabolite correctly annotated
MAM00815	3-Mercaptolactate	C3H5O3S1	9833951	9833951	metabolite correctly annotated
MAM02464	Mercaptopyruvate	C3H3O3S1	98	98	metabolite correctly annotated
MAM02042	Hydrogen sulfide	H1S1	402	402	metabolite correctly annotated
MAM02987	Thiocysteine	C3H7O2N1S2	165331	165331	metabolite correctly annotated
MAM01629	L-Cystine	C6H12O4N2S2	67678	67678	metabolite correctly annotated
MAM02481	S-Methyl-5-thio-D-ribose 1-phosphate	C6H11O7P1S1	11988266	11988266	metabolite correctly annotated
MAM01116	5'-Methylthioadenosine	C11H15O3N5S1	439176	439176	metabolite correctly annotated
MAM01744	D-Serine	C3H7O3N1	71077	71077	metabolite correctly annotated
MAM02896	L-Serine	C3H7O3N1	5951	5951	metabolite correctly annotated
MAM10403	beta-Citryl-L-glutamate	C11H15N1O10	189741	189741	metabolite correctly annotated
MAM02532	N-Acetyl-L-aspartate	C6H7O5N1	65065	65065	metabolite correctly annotated
MAM02578	Ammonia	H3N1	222	222	metabolite correctly annotated
MAM01974	L-Glutamate	C5H8O4N1	33032	33032	metabolite correctly annotated
MAM02633	Oxaloacetate	C4H2O5	970	970	metabolite correctly annotated
MAM10093	CMP	C9H14N3O7P1	6131	6131	metabolite correctly annotated
MAM01623	CTP	C9H12O14N3P3	6176	6176	metabolite correctly annotated
MAM01673	Deoxyuridine	C9H12O5N2	13712	13712	metabolite correctly annotated
MAM01755	dUMP	C9H11O8N2P1	65063	65063	metabolite correctly annotated
MAM10397	P1,P4-Bis(5'-uridyl) tetraphosphate	C18H26N4O23P4	148197	148197	metabolite correctly annotated
MAM10396	(R)-3-Ureidoisobutyrate	C5H10N2O3	55289370	55289370	metabolite correctly annotated
MAM10395	(R)-5,6-Dihydrothymine	C5H8N2O2	676415	676415	metabolite correctly annotated
MAM02997	Thymine	C5H6O2N2	1135	1135	metabolite correctly annotated
MAM02996	Thymidine	C10H14O5N2	5789	5789	metabolite correctly annotated
MAM03123	Uridine	C9H12O6N2	6029	6029	metabolite correctly annotated
MAM03118	Uracil	C4H4O2N2	1174	1174	metabolite correctly annotated
MAM03130	UTP	C9H11O15N2P3	6133	6133	metabolite correctly annotated
MAM02783	Prostaglandin D2	C20H31O5	448457	448457	metabolite correctly annotated
MAM02794	Prostaglandin H2	C20H31O5	445049	445049	metabolite correctly annotated
MAM10394	11-epi-Prostaglandin F2alpha	C20H34O5	5280886	5280886	metabolite correctly annotated
MAM01362	Arachidonate	C20H31O2	444899	444899	metabolite correctly annotated
MAM02034	GTP	C10H12O14N5P3	135398633	135398633	metabolite correctly annotated
MAM01709	2'-Deoxyinosine 5'-phosphate	C10H11O7N4P1	135398614	135398614	metabolite correctly annotated
MAM10386	(S)-Allantoin	C4H6N4O3	439714	439714	metabolite correctly annotated
MAM01639	dAMP	C10H12O6N5P1	12599	12599	metabolite correctly annotated
MAM02575	5'-Phosphoribosyl-N-formylglycinamide	C8H13O9N2P1	130805	130805	metabolite correctly annotated
MAM02016	GMP	C10H12O8N5P1	135398631	135398631	metabolite correctly annotated
MAM01433	3',5'-Cyclic GMP	C10H11O7N5P1	135398570	135398570	metabolite correctly annotated
MAM02037	Guanine	C5H5O1N5	135398634	135398634	metabolite correctly annotated
MAM10383	Guanosine 3'-diphosphate 5'-triphosphate	C10H18N5O20P5	135398629	135398629	metabolite correctly annotated
MAM10382	Guanosine 3',5'-bis(diphosphate)	C10H17N5O17P4	135398637	135398637	metabolite correctly annotated
MAM02159	Hypoxanthine	C5H4O1N4	135398638	135398638	metabolite correctly annotated
MAM02844	alpha-D-Ribose 1-phosphate	C5H9O8P1	439236	439236	metabolite correctly annotated
MAM01279	Adenine	C5H5N5	190	190	metabolite correctly annotated
MAM01948	GDP	C10H12O11N5P2	135398619	135398619	metabolite correctly annotated
MAM02167	IMP	C10H11O8N4P1	135398640	135398640	metabolite correctly annotated
MAM02170	Inosine	C10H12O5N4	135398641	135398641	metabolite correctly annotated
MAM01280	Adenosine	C10H13O4N5	60961	60961	metabolite correctly annotated
MAM03148	Xanthine	C5H4O2N4	1188	1188	metabolite correctly annotated
MAM03149	Xanthosine	C10H12O6N4	64959	64959	metabolite correctly annotated
MAM01671	Deoxyinosine	C10H12O4N4	135398593	135398593	metabolite correctly annotated
MAM01940	5'-Phosphoribosylglycinamide	C7H14O8N2P1	160913	160913	metabolite correctly annotated
MAM10375	(8Z,11Z)-Icosadienoyl-CoA	C41H70N7O17P3S1	86289622	86289622	metabolite correctly annotated
MAM10376	(5Z,8Z,11Z)-Icosatrienoyl-CoA	C41H68N7O17P3S1	131802076	131802076	metabolite correctly annotated
MAM02389	(9Z,12Z,15Z)-Octadecatrienoic acid	C18H29O2	5280934	5280934	metabolite correctly annotated
MAM02387	Linoleate	C18H31O2	5280450	5280450	metabolite correctly annotated
MAM00337	(9Z,11E)-(13S)-13-Hydroperoxyoctadeca-9,11-dienoic acid	C18H31O4	5280720	5280720	metabolite correctly annotated
MAM02738	Choline phosphate	C5H13O4N1P1	1014	1014	metabolite correctly annotated
MAM01261	Acetyl-CoA	C23H34O17N7P3S1	444493	444493	metabolite correctly annotated
MAM01429	CDP-glycerol	C12H19O13N3P2	439249	439249	metabolite correctly annotated
MAM02913	sn-Glycero-3-phosphoethanolamine	C5H14O6N1P1	444183	444183	metabolite correctly annotated
MAM01983	Glycerol	C3H8O3	753	753	metabolite correctly annotated
MAM01597	CoA	C21H32O16N7P3S1	87642	87642	metabolite correctly annotated
MAM10342	7alpha-Hydroxydehydroepiandrosterone	C19H28O3	65517	65517	metabolite correctly annotated
MAM10020	17alpha,20alpha-Dihydroxypregn-4-en-3-one	C21H32O3	440368	440368	metabolite correctly annotated
MAM00659	2-Methoxy-17beta-estradiol	C19H26O3	66414	66414	metabolite correctly annotated
MAM00660	2-Methoxyestrone	C19H24O3	440624	440624	metabolite correctly annotated
MAM10337	Adrenosterone	C19H24O3	223997	223997	metabolite correctly annotated
MAM00971	Androstenedione	C19H26O2	6128	6128	metabolite correctly annotated
MAM00285	11beta-Hydroxyprogesterone	C21H30O3	101788	101788	metabolite correctly annotated
MAM00603	21-Deoxycortisol	C21H30O4	92827	92827	metabolite correctly annotated
MAM10336	17alpha,21-Dihydroxy-5beta-pregnane-3,11,20-trione	C21H30O5	65554	65554	metabolite correctly annotated
MAM10019	5alpha-Pregnan-20alpha-ol-3-one	C21H34O2	3080558	3080558	metabolite correctly annotated
MAM10334	5alpha-Pregnane-3alpha,20alpha-diol	C21H36O2	164674	164674	metabolite correctly annotated
MAM01072	5alpha-Pregnane-3,20-dione	C21H32O2	92810	92810	metabolite correctly annotated
MAM02769	Progesterone	C21H30O2	5994	5994	metabolite correctly annotated
MAM10333	5beta-Pregnane-3,20-dione	C21H32O2	92745	92745	metabolite correctly annotated
MAM10331	Tetrahydrocorticosterone	C21H34O4	65553	65553	metabolite correctly annotated
MAM10328	5alpha-Dihydrodeoxycorticosterone	C21H32O3	6451493	6451493	metabolite correctly annotated
MAM00294	11-Deoxycorticosterone	C21H30O3	6166	6166	metabolite correctly annotated
MAM02969	Testosterone	C19H28O2	6013	6013	metabolite correctly annotated
MAM10327	16alpha-Hydroxyandrost-4-ene-3,17-dione	C19H26O3	440574	440574	metabolite correctly annotated
MAM00592	20alpha-Hydroxycholesterol	C27H46O2	121935	121935	metabolite correctly annotated
MAM10325	(25R)-3alpha,7alpha-Dihydroxy-5beta-cholestanoyl-CoA	C48H80N7O19P3S1	24755558	24755558	metabolite correctly annotated
MAM01988	Glycocholate	C26H43O6N1	10140	10140	metabolite correctly annotated
MAM10324	7alpha-Hydroxy-3-oxo-4-cholestenoate	C27H42O4	3081085	3081085	metabolite correctly annotated
MAM01987	Glycochenodeoxycholate	C26H43O5N1	12544	12544	metabolite correctly annotated
MAM01450	Cholesterol	C27H46O1	5997	5997	metabolite correctly annotated
MAM10315	Isofucosterol	C29H48O1	5281326	5281326	metabolite correctly annotated
MAM03142	Vitamin D3	C27H44O1	5280795	5280795	metabolite correctly annotated
MAM10307	omega-Hydroxy fatty acid	C2H3O3	757	757	metabolite correctly annotated
MAM03021	trans,cis-Lauro-2,6-dienoyl-CoA	C33H50O17N7P3S1	11966194	11966194	metabolite correctly annotated
MAM02678	Palmitoyl-CoA	C37H62O17N7P3S1	644109	644109	metabolite correctly annotated
MAM02674	Hexadecanoic acid	C16H31O2	985	985	metabolite correctly annotated
MAM10294	Long-chain acyl-CoA	C22H35N7O17P3R1S1	92753	92753	metabolite correctly annotated
MAM02494	Tetradecanoic acid	C14H27O2	11005	11005	metabolite correctly annotated
MAM10257	Cyanide ion	C1N1	5975	5975	metabolite correctly annotated
MAM02173	Inositol 1-phosphate	C6H11O9P1	107737	107737	metabolite correctly annotated
MAM02172	D-myo-Inositol 1,3-bisphosphate	C6H10O12P2	128419	128419	metabolite correctly annotated
MAM00526	1D-myo-Inositol 1,4-bisphosphate	C6H10O12P2	439444	439444	metabolite correctly annotated
MAM00524	1D-myo-Inositol 1,3,4-trisphosphate	C6H9O15P3	439455	439455	metabolite correctly annotated
MAM10256	2-(alpha-Hydroxypropyl)thiamine diphosphate	C15H24N4O8P2S1	92042789	92042789	metabolite correctly annotated
MAM02774	Propanoyl-CoA	C24H36O17N7P3S1	92753	92753	metabolite correctly annotated
MAM00799	3-Hydroxypropionyl-CoA	C24H36O18N7P3S1	11966171	11966171	metabolite correctly annotated
MAM02480	(S)-Methylmalonyl-CoA	C25H35O19N7P3S1	11966111	11966111	metabolite correctly annotated
MAM01998	Glycolate	C2H3O3	757	757	metabolite correctly annotated
MAM10246	N-Acetyl-alpha-D-galactosamine 1-phosphate	C8H16N1O9P1	4369589	4369589	metabolite correctly annotated
MAM02527	N-Acetyl-D-glucosamine	C8H15O6N1	439174	439174	metabolite correctly annotated
MAM02539	N-Acetyl-D-mannosamine 6-phosphate	C8H14O9N1P1	11426583	11426583	metabolite correctly annotated
MAM02544	N-Acetylneuraminate 9-phosphate	C11H17O12N1P1	440962	440962	metabolite correctly annotated
MAM10241	N-Acetyl-alpha-D-glucosamine 1-phosphate	C8H16N1O9P1	440364	440364	metabolite correctly annotated
MAM10213	alpha-D-Glucose	C6H12O6	79025	79025	metabolite correctly annotated
MAM03106	UDP	C9H11O12N2P2	6031	6031	metabolite correctly annotated
MAM01967	D-Glucose 1-phosphate	C6H11O9P1	65533	65533	metabolite correctly annotated
MAM10234	Cellodextrin	C18H32O16	5287993	5287993	metabolite correctly annotated
MAM02379	L-Gulono-1,4-lactone	C6H10O6	439373	439373	metabolite correctly annotated
MAM10142	D-Galactose	C6H12O6	6036	6036	metabolite correctly annotated
MAM10233	alpha-D-Galactosyl-(1->3)-1D-myo-inositol	C12H22O11	11727586	11727586	metabolite correctly annotated
MAM01965	D-Glucose	C6H12O6	5793	5793	metabolite correctly annotated
MAM02945	Sucrose	C12H22O11	5988	5988	metabolite correctly annotated
MAM10230	Melibiose	C12H22O11	440658	440658	metabolite correctly annotated
MAM10229	D-Gal alpha 1->6D-Gal alpha 1->6D-Glucose	C18H32O16	440660	440660	metabolite correctly annotated
MAM10228	Raffinose	C18H32O16	439242	439242	metabolite correctly annotated
MAM10227	Stachyose	C24H42O21	439531	439531	metabolite correctly annotated
MAM10211	beta-D-Fructose 6-phosphate	C6H13O9P1	440641	440641	metabolite correctly annotated
MAM00768	3-Dehydro-L-gulonate	C6H9O7	439273	439273	metabolite correctly annotated
MAM10222	D-Ribitol 5-phosphate	C5H13O8P1	151104	151104	metabolite correctly annotated
MAM02884	Sedoheptulose 7-phosphate	C7H13O10P1	165007	165007	metabolite correctly annotated
MAM01939	D-Glyceraldehyde 3-phosphate	C3H5O6P1	439168	439168	metabolite correctly annotated
MAM01683	D-Gluconic acid	C6H11O7	10690	10690	metabolite correctly annotated
MAM10219	D-Glucono-1,5-lactone	C6H10O6	7027	7027	metabolite correctly annotated
MAM00765	3-Carboxy-1-hydroxypropyl-ThPP	C16H21O10N4P2S1	440649	440649	metabolite correctly annotated
MAM00674	2-Phospho-D-glycerate	C3H4O7P1	439278	439278	metabolite correctly annotated
MAM00569	2,3-Bisphospho-D-glycerate	C3H3O10P2	186004	186004	metabolite correctly annotated
MAM10212	alpha-D-Glucose 6-phosphate	C6H13O9P1	439284	439284	metabolite correctly annotated
MAM10059	beta-D-Glucose 6-phosphate	C6H13O9P1	439427	439427	metabolite correctly annotated
MAM10210	beta-D-Fructose 1,6-bisphosphate	C6H14O12P2	10267	10267	metabolite correctly annotated
MAM02553	NADH	C21H27O14N7P2	439153	439153	metabolite correctly annotated
MAM02403	(S)-Lactate	C3H5O3	107689	107689	metabolite correctly annotated
MAM10190	N-Acetyl-D-galactosamine	C8H15O6N1	35717	35717	metabolite correctly annotated
MAM10145	N-Acetyl-D-glucosamine 6-sulfate	C8H15N1O9S1	440235	440235	metabolite correctly annotated
MAM03111	UDP-N-acetyl-alpha-D-glucosamine	C17H25O17N3P2	445675	445675	metabolite correctly annotated
MAM10108	beta-D-Mannosyldiacetylchitobiosyldiphosphodolichol	C47H82N2O22P2	24892765	24892765	metabolite correctly annotated
MAM10107	alpha-D-Mannosyl-beta-D-mannosyl-diacetylchitobiosyldiphosphodolichol	C53H92N2O27P2	24892766	24892766	metabolite correctly annotated
MAM10088	Dolichyl diphosphate	C25H46O7P2	24892721	24892721	metabolite correctly annotated
MAM01388	beta-D-Glucose	C6H12O6	64689	64689	metabolite correctly annotated
MAM10098	alpha-D-Mannose	C6H12O6	185698	185698	metabolite correctly annotated
MAM01592	CMP-N-acetylneuraminate	C20H29O16N4P1	448209	448209	metabolite correctly annotated
MAM10085	(alpha-D-Mannosyl)4-beta-D-mannosyl-diacetylchitobiosyldiphosphodolichol	C71H122N2O42P2	24892767	24892767	metabolite correctly annotated
MAM10081	(alpha-D-Mannosyl)8-beta-D-mannosyl-diacetylchitobiosyldiphosphodolichol	C95H162N2O62P2	24892768	24892768	metabolite correctly annotated
MAM10077	Dolichyl beta-D-glucosyl phosphate	C21H39O9P1	24892725	24892725	metabolite correctly annotated
MAM10045	Dolichyl phosphate D-mannose	C31H55O9P1	24892739	24892739	metabolite correctly annotated
MAM10047	Dolichyl phosphate	C25H45O4P1	24892715	24892715	metabolite correctly annotated
MAM10075	N-Acetyl-D-glucosaminyldiphosphodolichol	C33H59N1O12P2	24892748	24892748	metabolite correctly annotated
MAM02026	Glutathione	C10H16O6N3S1	124886	124886	metabolite correctly annotated
MAM02027	Glutathione disulfide	C20H30O12N6S2	65359	65359	metabolite correctly annotated
MAM01626	Cys-Gly	C5H10O3N2S1	439498	439498	metabolite correctly annotated
MAM10071	Trypanothione disulfide	C27H47N9O10S2	115098	115098	metabolite correctly annotated
MAM10065	Cadaverine	C5H14N2	273	273	metabolite correctly annotated
MAM02870	S-Adenosylmethioninamine	C14H24O3N6S1	439415	439415	metabolite correctly annotated
MAM01233	9-cis-retinoyl-beta-D-glucuronide	C26H35O8	5281877	5281877	metabolite correctly annotated
MAM02809	psychosine sulfate	C24H47NO10S	5280538	5280538	metabolite correctly annotated
MAM01249	acetaldehyde	C2H4O	177	177	metabolite correctly annotated
MAM01796	ethanol	C2H6O	702	702	metabolite correctly annotated
MAM01371	ATP	C10H12N5O13P3	5957	5957	metabolite correctly annotated
MAM01261	acetyl-CoA	C23H34N7O17P3S	444493	444493	metabolite correctly annotated
MAM01257	acetyl adenylate	C12H15N5O8P	440867	440867	metabolite correctly annotated
MAM01596	CO2	CO2	280	280	metabolite correctly annotated
MAM01285	ADP	C10H12N5O10P2	6022	6022	metabolite correctly annotated
MAM01690	DHAP	C3H5O6P	668	668	metabolite correctly annotated
MAM01785	erythrose-4-phosphate	C4H7O7P	122357	122357	metabolite correctly annotated
MAM02883	sedoheptulose-1,7-bisphosphate	C7H12O13P2	164735	164735	metabolite correctly annotated
MAM02696	PEP	C3H2O6P	1005	1005	metabolite correctly annotated
MAM02475	methylglyoxal	C3H4O2	880	880	metabolite correctly annotated
MAM00674	2-phospho-D-glycerate	C3H4O7P	439278	439278	metabolite correctly annotated
MAM00913	3-phospho-D-glycerate	C3H4O7P	439183	439183	metabolite correctly annotated
MAM00247	1,3-bisphospho-D-glycerate	C3H4O10P2	439191	439191	metabolite correctly annotated
MAM00569	2,3-bisphospho-D-glycerate	C3H3O10P2	186004	186004	metabolite correctly annotated
MAM01939	GAP	C3H5O6P	439168	439168	metabolite correctly annotated
MAM01968	glucose-6-phosphate	C6H11O9P	5958	5958	metabolite correctly annotated
MAM01965	glucose	C6H12O6	5793	5793	metabolite correctly annotated
MAM01967	glucose-1-phosphate	C6H11O9P	65533	65533	metabolite correctly annotated
MAM02393	lipoamide	C8H15NOS2	863	863	metabolite correctly annotated
MAM02869	S-acetyldihydrolipoamide	C10H19NO2S2	1076	1076	metabolite correctly annotated
MAM01388	beta-D-glucose	C6H12O6	64689	64689	metabolite correctly annotated
MAM02041	H2O2	H2O2	784	784	metabolite correctly annotated
MAM01420	carbamoyl-phosphate	CH2NO5P	278	278	metabolite correctly annotated
MAM02578	NH3	H3N	222	222	metabolite correctly annotated
MAM02630	O2	O2	977	977	metabolite correctly annotated
MAM03109	UDP-glucuronate	C15H19N2O18P2	17473	17473	metabolite correctly annotated
MAM03108	UDP-glucose	C15H22N2O17P2	8629	8629	metabolite correctly annotated
MAM02448	maltononaose	C54H92O46	3081402	3081402	metabolite correctly annotated
MAM02447	maltohexaose	C36H62O31	439606	439606	metabolite correctly annotated
MAM02452	maltotriose	C18H32O16	439586	439586	metabolite correctly annotated
MAM02945	sucrose	C12H22O11	5988	5988	metabolite correctly annotated
MAM01913	galactosylglycerol	C9H18O8	16048618	16048618	metabolite correctly annotated
MAM01983	glycerol	C3H8O3	753	753	metabolite correctly annotated
MAM01424	CDP	C9H12N3O11P2	6132	6132	metabolite correctly annotated
MAM02193	ITP	C10H11N4O14P3	135398643	135398643	metabolite correctly annotated
MAM02161	IDP	C10H11N4O11P2	135398651	135398651	metabolite correctly annotated
MAM01909	galactitol	C6H14O6	11850	11850	metabolite correctly annotated
MAM01682	D-glucitol	C6H14O6	5780	5780	metabolite correctly annotated
MAM02917	sorbitol-3-phosphate	C6H13O9P	129544	129544	metabolite correctly annotated
MAM01951	GDP-mannose	C16H23N5O16P2	135398627	135398627	metabolite correctly annotated
MAM01949	GDP-4-dehydro-6-deoxy-D-mannose	C16H21N5O15P2	135398621	135398621	metabolite correctly annotated
MAM01950	GDP-L-fucose	C16H23N5O15P2	135398655	135398655	metabolite correctly annotated
MAM02373	L-fuculose	C6H12O5	6857362	6857362	metabolite correctly annotated
MAM02453	mannose	C6H12O6	18950	18950	metabolite correctly annotated
MAM03155	xylitol	C5H12O5	6912	6912	metabolite correctly annotated
MAM01758	D-xylose	C5H10O5	135191	135191	metabolite correctly annotated
MAM02338	L-arabitol	C5H12O5	439255	439255	metabolite correctly annotated
MAM02337	L-arabinose	C5H10O5	439195	439195	metabolite correctly annotated
MAM01973	glucuronate	C6H9O7	94715	94715	metabolite correctly annotated
MAM00768	3-dehydro-L-gulonate	C6H9O7	439273	439273	metabolite correctly annotated
MAM03114	UMP	C9H11N2O9P	6030	6030	metabolite correctly annotated
MAM02026	GSH	C10H16N3O6S	124886	124886	metabolite correctly annotated
MAM02771	propane-1,2-diol	C3H8O2	1030	1030	metabolite correctly annotated
MAM02633	OAA	C4H2O5	970	970	metabolite correctly annotated
MAM02046	HCO3-	CHO3	769	769	metabolite correctly annotated
MAM02148	hydroxyacetone	C3H6O2	8299	8299	metabolite correctly annotated
MAM01715	D-lactaldehyde	C3H6O2	439350	439350	metabolite correctly annotated
MAM00168	(R)-S-lactoylglutathione	C13H20N3O8S	440018	440018	metabolite correctly annotated
MAM01716	D-lactate	C3H5O3	61503	61503	metabolite correctly annotated
MAM02774	propanoyl-CoA	C24H36N7O17P3S	92753	92753	metabolite correctly annotated
MAM02444	malonyl-CoA	C24H33N7O19P3S	644066	644066	metabolite correctly annotated
MAM02775	propinol adenylate	C13H17N5O8P	440863	440863	metabolite correctly annotated
MAM00665	2-methylcitrate	C7H7O7	515	515	metabolite correctly annotated
MAM01306	AKG	C5H4O5	51	51	metabolite correctly annotated
MAM01802	FAD	C27H31N9O15P2	643975	643975	metabolite correctly annotated
MAM00653	2-hydroxyglutarate	C5H6O5	43	43	metabolite correctly annotated
MAM01255	acetoacetyl-CoA	C25H36N7O18P3S	92153	92153	metabolite correctly annotated
MAM01412	butyryl-CoA	C25H38N7O17P3S	122283	122283	metabolite correctly annotated
MAM00157	(R)-3-hydroxybutanoate	C4H7O3	92135	92135	metabolite correctly annotated
MAM02131	HMG-CoA	C27H39N7O20P3S	445127	445127	metabolite correctly annotated
MAM02806	PRPP	C5H8O14P3	7339	7339	metabolite correctly annotated
MAM01761	D-xylulose-5-phosphate	C5H9O8P	439190	439190	metabolite correctly annotated
MAM01169	6-phospho-D-gluconate	C6H10O10P	91493	91493	metabolite correctly annotated
MAM01683	D-gluconic acid	C6H11O7	10690	10690	metabolite correctly annotated
MAM02884	sedoheptulose-7-phosphate	C7H13O10P	165007	165007	metabolite correctly annotated
MAM01280	adenosine	C10H13N5O4	60961	60961	metabolite correctly annotated
MAM01419	cAMP	C10H11N5O6P	6076	6076	metabolite correctly annotated
MAM01804	FAICAR	C10H13N4O9P	166760	166760	metabolite correctly annotated
MAM03150	xanthosine-5-phosphate	C10H11N4O9P	73323	73323	metabolite correctly annotated
MAM01370	aspartate	C4H6NO4	5960	5960	metabolite correctly annotated
MAM01975	glutamine	C5H10N2O3	5961	5961	metabolite correctly annotated
MAM01974	glutamate	C5H8NO4	33032	33032	metabolite correctly annotated
MAM01433	cGMP	C10H11N5O7P	135398570	135398570	metabolite correctly annotated
MAM01279	adenine	C5H5N5	190	190	metabolite correctly annotated
MAM01131	5-phosphoribosylamine	C5H11NO7P	439905	439905	metabolite correctly annotated
MAM02170	inosine	C10H12N4O5	135398641	135398641	metabolite correctly annotated
MAM02159	hypoxanthine	C5H4N4O	135398638	135398638	metabolite correctly annotated
MAM01637	dADP	C10H12N5O9P2	188966	188966	metabolite correctly annotated
MAM01642	dATP	C10H12N5O12P3	15993	15993	metabolite correctly annotated
MAM02038	guanosine	C10H13N5O5	135398635	135398635	metabolite correctly annotated
MAM02037	guanine	C5H5N5O	135398634	135398634	metabolite correctly annotated
MAM01962	glucosamine	C6H14NO5	439213	439213	metabolite correctly annotated
MAM03148	xanthine	C5H4N4O2	1188	1188	metabolite correctly annotated
MAM01680	dGDP	C10H12N5O10P2	135398595	135398595	metabolite correctly annotated
MAM01688	dGTP	C10H12N5O13P3	135398599	135398599	metabolite correctly annotated
MAM01669	deoxyguanosine	C10H13N5O4	135398592	135398592	metabolite correctly annotated
MAM01686	dGMP	C10H12N5O7P	135398597	135398597	metabolite correctly annotated
MAM01645	dCTP	C9H12N3O13P3	65091	65091	metabolite correctly annotated
MAM01643	dCDP	C9H12N3O10P2	150855	150855	metabolite correctly annotated
MAM01754	dUDP	C9H11N2O11P2	145729	145729	metabolite correctly annotated
MAM01666	deoxyadenosine	C10H13N5O3	13730	13730	metabolite correctly annotated
MAM02844	ribose-1-phosphate	C5H9O8P	439236	439236	metabolite correctly annotated
MAM01671	deoxyinosine	C10H12N4O4	135398593	135398593	metabolite correctly annotated
MAM03149	xanthosine	C10H12N4O6	64959	64959	metabolite correctly annotated
MAM01986	glycine	C2H5NO2	750	750	metabolite correctly annotated
MAM01940	GAR	C7H14N2O8P	160913	160913	metabolite correctly annotated
MAM03121	urea	CH4N2O	1176	1176	metabolite correctly annotated
MAM03120	urate	C5H4N4O3	1175	1175	metabolite correctly annotated
MAM01315	alloxan	C4N2O4	5781	5781	metabolite correctly annotated
MAM02489	monodehydroascorbate	C6H6O6	5483640	5483640	metabolite correctly annotated
MAM01756	dUTP	C9H11N2O14P3	65070	65070	metabolite correctly annotated
MAM01753	dTTP	C10H13N2O14P3	64968	64968	metabolite correctly annotated
MAM01747	dTDP	C10H13N2O11P2	164628	164628	metabolite correctly annotated
MAM03123	uridine	C9H12N2O6	6029	6029	metabolite correctly annotated
MAM02559	N-carbamoyl-L-aspartate	C5H6N2O5	93072	93072	metabolite correctly annotated
MAM01752	dTMP	C10H13N2O8P	9700	9700	metabolite correctly annotated
MAM02996	thymidine	C10H14N2O5	5789	5789	metabolite correctly annotated
MAM01630	cytidine	C9H13N3O5	6175	6175	metabolite correctly annotated
MAM03118	uracil	C4H4N2O2	1174	1174	metabolite correctly annotated
MAM01052	5,6-Dihydrouracil	C4H6N2O2	649	649	metabolite correctly annotated
MAM02997	thymine	C5H6N2O2	1135	1135	metabolite correctly annotated
MAM01644	dCMP	C9H12N3O7P	13945	13945	metabolite correctly annotated
MAM01668	deoxycytidine	C9H13N3O4	13711	13711	metabolite correctly annotated
MAM00180	(S)-dihydroorotate	C5H5N2O4	439216	439216	metabolite correctly annotated
MAM03103	ubiquinone	C59H90O4	5281915	5281915	metabolite correctly annotated
MAM01045	5,10-methylene-THF	C20H21N7O6	135398652	135398652	metabolite correctly annotated
MAM01700	dihydrofolate	C19H19N7O6	135398604	135398604	metabolite correctly annotated
MAM00922	3-ureidoisobutyrate	C5H9N2O3	160663	160663	metabolite correctly annotated
MAM01673	deoxyuridine	C9H12N2O5	13712	13712	metabolite correctly annotated
MAM01632	cytosine	C4H5N3O	597	597	metabolite correctly annotated
MAM01283	adenylyl sulfate	C10H12N5O10PS	10238	10238	metabolite correctly annotated
MAM02682	PAPS	C10H11N5O13P2S	10214	10214	metabolite correctly annotated
MAM01693	dIDP	C10H11N4O10P2	135398667	135398667	metabolite correctly annotated
MAM01714	dITP	C10H11N4O13P3	135398616	135398616	metabolite correctly annotated
MAM01286	ADP-glucose	C16H23N5O15P2	16500	16500	metabolite correctly annotated
MAM01287	ADP-mannose	C16H23N5O15P2	440940	440940	metabolite correctly annotated
MAM01588	citrulline	C6H13N3O3	9750	9750	metabolite correctly annotated
MAM01366	argininosuccinate	C10H17N4O6	16950	16950	metabolite correctly annotated
MAM01365	arginine	C6H15N4O2	6322	6322	metabolite correctly annotated
MAM01369	asparagine	C4H8N2O3	6267	6267	metabolite correctly annotated
MAM00919	3-sulfinylpyruvic acid	C3H2O5S	110	110	metabolite correctly annotated
MAM01307	alanine	C3H7NO2	5950	5950	metabolite correctly annotated
MAM00672	2-oxoglutaramate	C5H6NO4	48	48	metabolite correctly annotated
MAM00970	4-aminobutyrate	C4H9NO2	119	119	metabolite correctly annotated
MAM01005	4-hydroxyphenylpyruvate	C9H7O4	979	979	metabolite correctly annotated
MAM02531	N-acetyl-L-asparagine	C6H9N2O4	99715	99715	metabolite correctly annotated
MAM01641	D-aspartate	C4H6NO4	83887	83887	metabolite correctly annotated
MAM02532	N-acetyl-L-aspartate	C6H7NO5	65065	65065	metabolite correctly annotated
MAM02658	ornithine	C5H13N2O2	6262	6262	metabolite correctly annotated
MAM02877	SAM	C15H23N6O5S	34755	34755	metabolite correctly annotated
MAM02923	spermidine	C7H22N3	1102	1102	metabolite correctly annotated
MAM02926	spermine	C10H30N4	1103	1103	metabolite correctly annotated
MAM01303	agmatine	C5H16N4	199	199	metabolite correctly annotated
MAM02812	putrescine	C4H14N2	1045	1045	metabolite correctly annotated
MAM00969	4-aminobutanal	C4H10NO	118	118	metabolite correctly annotated
MAM01619	creatine	C4H9N3O2	586	586	metabolite correctly annotated
MAM02871	SAH	C14H20N6O5S	439155	439155	metabolite correctly annotated
MAM02036	guanidinoacetate	C3H7N3O2	763	763	metabolite correctly annotated
MAM02125	histidine	C6H9N3O2	6274	6274	metabolite correctly annotated
MAM02132	homocarnosine	C10H16N4O3	10243361	10243361	metabolite correctly annotated
MAM03037	trans-4-hydroxy-L-proline	C5H9NO3	5810	5810	metabolite correctly annotated
MAM02358	L-erythro-4-hydroxyglutamate	C5H8NO5	440854	440854	metabolite correctly annotated
MAM00989	4-hydroxy-2-oxoglutarate	C5H4O6	599	599	metabolite correctly annotated
MAM02007	glyoxalate	C2H1O3	760	760	metabolite correctly annotated
MAM01116	5-methylthioadenosine	C11H15N5O3S	439176	439176	metabolite correctly annotated
MAM02504	N1-acetylspermine	C12H31N4O	916	916	metabolite correctly annotated
MAM02924	spermine dialdehyde	C10H22N2O2	217390	217390	metabolite correctly annotated
MAM02503	N1-acetylspermidine	C9H23N3O	496	496	metabolite correctly annotated
MAM02188	isoputreanine	C7H17N2O2	171763	171763	metabolite correctly annotated
MAM02501	N1,N12-diacetylspermine	C14H32N4O2	132680	132680	metabolite correctly annotated
MAM01250	acetamidopropanal	C5H9NO2	5460495	5460495	metabolite correctly annotated
MAM02502	N1,N8-diacetylspermidine	C11H24N3O2	389613	389613	metabolite correctly annotated
MAM00248	1,3-diaminopropane	C3H12N2	428	428	metabolite correctly annotated
MAM01621	creatinine	C4H7N3O	588	588	metabolite correctly annotated
MAM02547	N-acetylputrescine	C6H15N2O	122356	122356	metabolite correctly annotated
MAM02514	N4-acetylaminobutanal	C6H11NO2	440850	440850	metabolite correctly annotated
MAM00952	4-acetamidobutanoate	C6H10NO3	18189	18189	metabolite correctly annotated
MAM00558	1-pyrroline-2-carboxylate	C5H6NO2	440046	440046	metabolite correctly annotated
MAM02189	isovaleryl-CoA	C26H40N7O17P3S	165435	165435	metabolite correctly annotated
MAM00664	2-methylbutyrylglycine	C7H12NO3	193872	193872	metabolite correctly annotated
MAM00914	3-phosphonooxypyruvate	C3H2O7P	105	105	metabolite correctly annotated
MAM00916	3-phosphoserine	C3H6NO6P	68841	68841	metabolite correctly annotated
MAM02896	serine	C3H7NO3	5951	5951	metabolite correctly annotated
MAM02321	L-2-amino-3-oxobutanoic acid	C4H7NO3	440033	440033	metabolite correctly annotated
MAM02880	sarcosine	C3H7NO2	1088	1088	metabolite correctly annotated
MAM01332	aminoacetone	C3H8NO	215	215	metabolite correctly annotated
MAM00630	2-amino-3-oxoadipate	C6H8NO5	440714	440714	metabolite correctly annotated
MAM02154	hydroxypyruvate	C3H3O4	964	964	metabolite correctly annotated
MAM01513	choline	C5H14NO	305	305	metabolite correctly annotated
MAM01393	betaine	C5H11NO2	247	247	metabolite correctly annotated
MAM01708	dimethylglycine	C4H9NO2	673	673	metabolite correctly annotated
MAM01831	formaldehyde	CH2O	712	712	metabolite correctly annotated
MAM01626	cys-gly	C5H10N2O3S	439498	439498	metabolite correctly annotated
MAM01998	glycolate	C2H3O3	757	757	metabolite correctly annotated
MAM02655	O-phospho-L-homoserine	C4H8NO6P	151187	151187	metabolite correctly annotated
MAM02124	histamine	C5H10N3	774	774	metabolite correctly annotated
MAM03124	urocanate	C6H5N2O2	736715	736715	metabolite correctly annotated
MAM02574	N-formimino-L-glutamate	C6H8N2O4	439233	439233	metabolite correctly annotated
MAM01099	5-formiminotetrahydrofolate	C20H22N8O6	135398659	135398659	metabolite correctly annotated
MAM02165	imidazole-4-acetaldehyde	C5H6N2O	150841	150841	metabolite correctly annotated
MAM02166	imidazole-4-acetate	C5H5N2O2	96215	96215	metabolite correctly annotated
MAM00670	2-oxoadipate	C6H6O5	71	71	metabolite correctly annotated
MAM01977	glutaryl-CoA	C26H37N7O19P3S	3081383	3081383	metabolite correctly annotated
MAM02426	lysine	C6H15N2O2	5962	5962	metabolite correctly annotated
MAM02322	L-2-aminoadipate	C6H10NO4	92136	92136	metabolite correctly annotated
MAM01701	dihydrolipoamide	C8H17NOS2	663	663	metabolite correctly annotated
MAM02517	N6,N6,N6-trimethyl-L-lysine	C9H20N2O2	440120	440120	metabolite correctly annotated
MAM01034	4-trimethylammoniobutanal	C7H16NO	133	133	metabolite correctly annotated
MAM01622	crotonyl-CoA	C25H36N7O17P3S	5497143	5497143	metabolite correctly annotated
MAM00629	2-amino-3-carboxymuconate semialdehyde	C7H6NO5	5280673	5280673	metabolite correctly annotated
MAM02822	quinolinate	C7H3NO4	1066	1066	metabolite correctly annotated
MAM00786	3-hydroxykynurenamine	C9H13N2O2	440736	440736	metabolite correctly annotated
MAM00788	3-hydroxy-L-kynurenine	C10H12N2O4	11811	11811	metabolite correctly annotated
MAM00949	4,8-dihydroxyquinoline	C9H7NO2	440737	440737	metabolite correctly annotated
MAM01161	6-hydroxymelatonin	C13H16N2O3	1864	1864	metabolite correctly annotated
MAM02460	melatonin	C13H16N2O2	896	896	metabolite correctly annotated
MAM02718	phenethylamine	C8H12N	1001	1001	metabolite correctly annotated
MAM02724	phenylalanine	C9H11NO2	6140	6140	metabolite correctly annotated
MAM02719	phenylacetaldehyde	C8H8O	998	998	metabolite correctly annotated
MAM02135	homogentisate	C8H7O4	780	780	metabolite correctly annotated
MAM02175	iodine	I2	807	807	metabolite correctly annotated
MAM02473	methylamine	C1H6N	6329	6329	metabolite correctly annotated
MAM00638	2-carboxy-2,3-dihydro-5,6-dihydroxyindole	C9H8NO4	161255	161255	metabolite correctly annotated
MAM02355	L-dopachrome	C9H6NO4	5459802	5459802	metabolite correctly annotated
MAM03099	tyramine	C8H12NO	5610	5610	metabolite correctly annotated
MAM03100	tyramine-O-sulfate	C8H11NO4S	153005	153005	metabolite correctly annotated
MAM02354	L-dopa	C9H11NO4	6047	6047	metabolite correctly annotated
MAM03101	tyrosine	C9H11NO3	6057	6057	metabolite correctly annotated
MAM00739	3,5-diiodo-L-tyrosine	C9H9I2NO3	9305	9305	metabolite correctly annotated
MAM01414	caffeate	C9H7O4	689043	689043	metabolite correctly annotated
MAM00981	4-coumarate	C9H7O3	637542	637542	metabolite correctly annotated
MAM03163	indole-5,6-quinone	C8H5NO2	440728	440728	metabolite correctly annotated
MAM03162	5,6-dihydroxyindole	C8H7NO2	114683	114683	metabolite correctly annotated
MAM03102	ubiquinol	C59H92O4	9962735	9962735	metabolite correctly annotated
MAM00166	(R)-methylmalonyl-CoA	C25H35N7O19P3S	449534	449534	metabolite correctly annotated
MAM03135	valine	C5H11NO2	6287	6287	metabolite correctly annotated
MAM00669	2-oxo-3-methylvalerate	C6H9O3	47	47	metabolite correctly annotated
MAM02184	isoleucine	C6H13NO2	6306	6306	metabolite correctly annotated
MAM02479	methylmalonate	C4H4O4	487	487	metabolite correctly annotated
MAM02857	S-(2-methylpropanoyl)-dihydrolipoamide	C12H23NO2S2	11953835	11953835	metabolite correctly annotated
MAM02856	S-(2-methylbutanoyl)-dihydrolipoamide	C13H25NO2S2	440565	440565	metabolite correctly annotated
MAM01013	4-methyl-2-oxopentanoate	C6H9O3	70	70	metabolite correctly annotated
MAM02360	leucine	C6H13NO2	6106	6106	metabolite correctly annotated
MAM02999	tiglyl-CoA	C26H38N7O17P3S	6443760	6443760	metabolite correctly annotated
MAM02325	L-3-amino-isobutanoate	C4H9NO2	439434	439434	metabolite correctly annotated
MAM01364	arachidonyl-CoA	C41H62N7O17P3S	5497113	5497113	metabolite correctly annotated
MAM02371	L-formylkynurenine	C11H12N2O4	439788	439788	metabolite correctly annotated
MAM01835	formylanthranilate	C8H6NO3	101399	101399	metabolite correctly annotated
MAM01342	anthranilate	C7H6NO2	227	227	metabolite correctly annotated
MAM00775	3-hydroxyanthranilate	C7H7NO3	86	86	metabolite correctly annotated
MAM01572	cinnavalininate	C14H6N2O6	114918	114918	metabolite correctly annotated
MAM00924	4-(2-amino-3-hydroxyphenyl)-2,4-dioxobutanoate	C10H8NO5	440741	440741	metabolite correctly annotated
MAM03151	xanthurenate	C10H6NO4	5699	5699	metabolite correctly annotated
MAM02605	N-methyltryptamine	C11H15N2	6088	6088	metabolite correctly annotated
MAM00230	1,2,3,4-tetrahydro-beta-carboline	C11H13N2	107838	107838	metabolite correctly annotated
MAM02168	indole-3-acetaldehyde	C10H9NO	800	800	metabolite correctly annotated
MAM02169	indoleacetate	C10H8NO2	802	802	metabolite correctly annotated
MAM02478	methyl-indole-3-acetate	C11H11NO2	74706	74706	metabolite correctly annotated
MAM01107	5-hydroxy-L-tryptophan	C11H12N2O3	439280	439280	metabolite correctly annotated
MAM01105	5-hydroxykynurenamine	C9H13N2O2	164719	164719	metabolite correctly annotated
MAM00947	4,6-dihydroxyquinoline	C9H7NO2	440738	440738	metabolite correctly annotated
MAM03152	xanthurenate-8-O-beta-D-glucoside	C16H16NO9	53481609	53481609	metabolite correctly annotated
MAM02725	phenylpyruvate	C9H7O3	997	997	metabolite correctly annotated
MAM00654	2-hydroxyphenylacetate	C8H7O3	11970	11970	metabolite correctly annotated
MAM00647	2-hydroxy-3-phenylpropenoate	C9H7O3	641637	641637	metabolite correctly annotated
MAM01736	dopamine	C8H12NO2	681	681	metabolite correctly annotated
MAM00156	(R)-1,2-dimethyl-5,6-dihydroxy-tetrahydroisoquinoline	C11H16NO2	53481438	53481438	metabolite correctly annotated
MAM02617	noradrenaline	C8H12NO3	439260	439260	metabolite correctly annotated
MAM01368	ascorbate	C6H7O6	54670067	54670067	metabolite correctly annotated
MAM01290	adrenaline	C9H14NO3	5816	5816	metabolite correctly annotated
MAM00726	3,4-dihydroxymandelaldehyde	C8H8O4	151725	151725	metabolite correctly annotated
MAM00820	3-methoxy-4-hydroxyphenylglycolaldehyde	C9H10O4	440729	440729	metabolite correctly annotated
MAM00727	3,4-dihydroxymandelate	C8H7O5	85782	85782	metabolite correctly annotated
MAM00730	3,4-dihydroxyphenylethyleneglycol	C8H10O4	91528	91528	metabolite correctly annotated
MAM00728	3,4-dihydroxyphenylacetaldehyde	C8H8O3	119219	119219	metabolite correctly annotated
MAM02621	norlaudanosoline	C16H18NO4	18519	18519	metabolite correctly annotated
MAM00818	3-methoxy-4-hydroxyphenylacetaldehyde	C9H10O3	151276	151276	metabolite correctly annotated
MAM00821	3-methoxytyramine	C9H14NO2	1669	1669	metabolite correctly annotated
MAM00643	2-hydroxy-3-(4-hydroxyphenyl)propenoate	C9H7O4	636708	636708	metabolite correctly annotated
MAM01010	4-maleylacetoacetate	C8H6O6	5280393	5280393	metabolite correctly annotated
MAM01863	fumarylacetoacetate	C8H6O6	5280398	5280398	metabolite correctly annotated
MAM01004	4-hydroxyphenyllactate	C9H9O4	9378	9378	metabolite correctly annotated
MAM02138	hordenine	C10H16NO	68313	68313	metabolite correctly annotated
MAM02361	leukoaminochrome	C8H9NO2	147311	147311	metabolite correctly annotated
MAM01293	adrenochrome-O-semiquinone	C9H9NO3	10313383	10313383	metabolite correctly annotated
MAM01292	adrenochrome	C9H9NO3	5898	5898	metabolite correctly annotated
MAM02618	noradrenochrome	C8H7NO3	10176277	10176277	metabolite correctly annotated
MAM01628	cysteine	C3H7NO2S	5862	5862	metabolite correctly annotated
MAM00249	1,4-benzothiazine-O-quinonimine	C12H11N2O5S	53481441	53481441	metabolite correctly annotated
MAM01053	5,6-dihydroxyindole-2-carboxylate	C9H6NO4	119405	119405	metabolite correctly annotated
MAM02721	phenylacetyl-CoA	C29H38N7O17P3S	165620	165620	metabolite correctly annotated
MAM02722	phenylacetylglutamine	C13H16N2O4	92258	92258	metabolite correctly annotated
MAM02349	L-cystathionine	C7H14N2O4S	439258	439258	metabolite correctly annotated
MAM02464	mercaptopyruvate	C3H3O3S	98	98	metabolite correctly annotated
MAM02133	homocysteine	C4H9NO2S	91552	91552	metabolite correctly annotated
MAM02134	homocysteine-thiolactone	C4H8NOS	134505	134505	metabolite correctly annotated
MAM02042	H2S	HS	402	402	metabolite correctly annotated
MAM00572	2,3-diketo-5-methylthiopentyl-1-phosphate	C6H9O6PS	561	561	metabolite correctly annotated
MAM02471	methionine	C5H11NO2S	6137	6137	metabolite correctly annotated
MAM02145	hydrogen-cyanide	CHN	768	768	metabolite correctly annotated
MAM02158	hypothiocyanite	CHNOS	124985	124985	metabolite correctly annotated
MAM02350	L-cysteate	C3H6NO5S	72886	72886	metabolite correctly annotated
MAM00179	(S)-3-sulfolactate	C3H4O6S	443233	443233	metabolite correctly annotated
MAM02987	thiocysteine	C3H7NO2S2	165331	165331	metabolite correctly annotated
MAM01927	gamma-glutamyl-cysteine	C8H13N2O5S	123938	123938	metabolite correctly annotated
MAM01383	beta-alanine	C3H7NO2	239	239	metabolite correctly annotated
MAM01265	acrylyl-CoA	C24H34N7O17P3S	9543026	9543026	metabolite correctly annotated
MAM00799	3-hydroxypropionyl-CoA	C24H36N7O18P3S	11966171	11966171	metabolite correctly annotated
MAM01284	adenylylselenate	C10H12N5O10PSe	440758	440758	metabolite correctly annotated
MAM02887	selenite	SeO3	1090	1090	metabolite correctly annotated
MAM02814	pyridoxal-phosphate	C8H8NO6P	1051	1051	metabolite correctly annotated
MAM02882	se-adenosylselenomethionine	C15H23N6O5Se	24892761	24892761	metabolite correctly annotated
MAM02895	se-methyl-L-selenocysteine	C4H9NO2Se	147004	147004	metabolite correctly annotated
MAM01640	D-arginine	C6H15N4O2	71070	71070	metabolite correctly annotated
MAM02180	isobutyryl-CoA	C25H38N7O17P3S	3036931	3036931	metabolite correctly annotated
MAM00826	3-methylcrotonyl-CoA	C26H38N7O17P3S	9549326	9549326	metabolite correctly annotated
MAM00171	(S)-3-hydroxy-2-methylbutyryl-CoA	C26H40N7O18P3S	11966220	11966220	metabolite correctly annotated
MAM01633	D-3-amino-isobutanoate	C4H9NO2	5459822	5459822	metabolite correctly annotated
MAM03111	UDP-N-acetylglucosamine	C17H25N3O17P2	445675	445675	metabolite correctly annotated
MAM02529	N-acetylglucosamine-6-phosphate	C8H14NO9P	440996	440996	metabolite correctly annotated
MAM02524	N-acetyl-D-mannosamine	C8H15NO6	439281	439281	metabolite correctly annotated
MAM02565	neungc	C11H18NO10	440001	440001	metabolite correctly annotated
MAM02543	N-acetylneuraminate	C11H18NO9	439197	439197	metabolite correctly annotated
MAM01751	dTDP-glucose	C16H24N2O16P2	443210	443210	metabolite correctly annotated
MAM02526	N-acetylgalactosamine-1-phosphate	C8H14NO9P	22833661	22833661	metabolite correctly annotated
MAM01806	farnesyl-PP	C15H25O7P2	445713	445713	metabolite correctly annotated
MAM01382	beta-1,4-mannose-N-acetylglucosamine	C14H25NO11	53477853	53477853	metabolite correctly annotated
MAM00141	(alpha-D-mannosyl)2-beta-D-mannosyl-N-acetylglucosamine	C26H45NO21	53477854	53477854	metabolite correctly annotated
MAM01159	6-deoxy-L-galactose	C6H12O5	17106	17106	metabolite correctly annotated
MAM02770	proline	C5H9NO2	145742	145742	metabolite correctly annotated
MAM02993	threonine	C4H9NO3	6288	6288	metabolite correctly annotated
MAM03089	tryptophan	C11H12N2O2	6305	6305	metabolite correctly annotated
MAM02191	itaconate	C5H4O4	811	811	metabolite correctly annotated
MAM02465	mesaconate	C5H4O4	638129	638129	metabolite correctly annotated
MAM02183	isocitrate	C6H5O7	1198	1198	metabolite correctly annotated
MAM02662	oxalosuccinate	C6H3O7	972	972	metabolite correctly annotated
MAM02944	succinyl-CoA	C25H35N7O19P3S	92133	92133	metabolite correctly annotated
MAM01580	cis-aconitate	C6H3O6	643757	643757	metabolite correctly annotated
MAM02934	S-succinyldihydrolipoamide	C12H20NO4S2	11953795	11953795	metabolite correctly annotated
MAM01803	FADH2	C27H33N9O15P2	446013	446013	metabolite correctly annotated
MAM01997	glycolaldehyde	C2H4O2	756	756	metabolite correctly annotated
MAM01397	bilirubin-bisglucuronoside	C45H50N4O18	5280817	5280817	metabolite correctly annotated
MAM03134	valeric acid	C5H9O2	7991	7991	metabolite correctly annotated
MAM02122	hexanoyl-CoA	C27H42N7O17P3S	449118	449118	metabolite correctly annotated
MAM02108	heptylic acid	C7H13O2	8094	8094	metabolite correctly annotated
MAM02642	octanoic acid	C8H15O2	379	379	metabolite correctly annotated
MAM02644	octanoyl-CoA	C29H46N7O17P3S	445344	445344	metabolite correctly annotated
MAM02614	nonanoic acid	C9H17O2	8158	8158	metabolite correctly annotated
MAM01650	decanoyl-CoA	C31H50N7O17P3S	164800	164800	metabolite correctly annotated
MAM01648	decanoic acid	C10H19O2	2969	2969	metabolite correctly annotated
MAM03117	undecylic acid	C11H21O2	8180	8180	metabolite correctly annotated
MAM02345	lauroyl-CoA	C33H54N7O17P3S	165436	165436	metabolite correctly annotated
MAM02344	lauric acid	C12H23O2	3893	3893	metabolite correctly annotated
MAM03050	tridecanoyl-CoA	C34H56N7O17P3S	53481606	53481606	metabolite correctly annotated
MAM03051	tridecylic acid	C13H25O2	12530	12530	metabolite correctly annotated
MAM02495	myristoyl-CoA	C35H58N7O17P3S	11966124	11966124	metabolite correctly annotated
MAM02494	myristic acid	C14H27O2	11005	11005	metabolite correctly annotated
MAM02745	physeteric acid	C14H25O2	5312400	5312400	metabolite correctly annotated
MAM02690	pentadecylic acid	C15H29O2	13849	13849	metabolite correctly annotated
MAM02674	palmitate	C16H31O2	985	985	metabolite correctly annotated
MAM02678	palmitoyl-CoA	C37H62N7O17P3S	644109	644109	metabolite correctly annotated
MAM02677	palmitoleoyl-CoA	C37H60N7O17P3S	25244394	25244394	metabolite correctly annotated
MAM02456	margaric acid	C17H33O2	10465	10465	metabolite correctly annotated
MAM02101	heptadecanoyl-CoA	C38H64N7O17P3S	3082004	3082004	metabolite correctly annotated
MAM02941	stearoyl-CoA	C39H66N7O17P3S	94140	94140	metabolite correctly annotated
MAM01585	cis-vaccenic acid	C18H33O2	5282761	5282761	metabolite correctly annotated
MAM02647	oleoyl-CoA	C39H64N7O17P3S	5497111	5497111	metabolite correctly annotated
MAM02646	oleate	C18H33O2	445639	445639	metabolite correctly annotated
MAM00106	(6Z,9Z)-octadecadienoyl-CoA	C39H62N7O17P3S	134822643	134822643	metabolite correctly annotated
MAM02613	nonadecylic acid	C19H37O2	12591	12591	metabolite correctly annotated
MAM01773	eicosanoyl-CoA	C41H70N7O17P3S	3081439	3081439	metabolite correctly annotated
MAM01771	eicosanoate	C20H39O2	10467	10467	metabolite correctly annotated
MAM01584	cis-gondoic acid	C20H37O2	5282768	5282768	metabolite correctly annotated
MAM02457	mead acid	C20H33O2	5312531	5312531	metabolite correctly annotated
MAM02053	henicosanoic acid	C21H41O2	16898	16898	metabolite correctly annotated
MAM01373	behenic acid	C22H43O2	8215	8215	metabolite correctly annotated
MAM01583	cis-erucic acid	C22H41O2	5281116	5281116	metabolite correctly annotated
MAM01582	cis-cetoleic acid	C22H41O2	5282771	5282771	metabolite correctly annotated
MAM03045	tricosanoic acid	C23H45O2	17085	17085	metabolite correctly annotated
MAM02971	tetracosanoyl-CoA	C45H78N7O17P3S	3082227	3082227	metabolite correctly annotated
MAM02564	nervonic acid	C24H45O2	5281120	5281120	metabolite correctly annotated
MAM02110	hexacosanoyl-CoA	C47H82N7O17P3S	25246198	25246198	metabolite correctly annotated
MAM01432	cerotic acid	C26H51O2	10469	10469	metabolite correctly annotated
MAM02389	linolenate	C18H29O2	5280934	5280934	metabolite correctly annotated
MAM02939	stearidonic acid	C18H27O2	5312508	5312508	metabolite correctly annotated
MAM02648	omega-3-arachidonic acid	C20H31O2	11722594	11722594	metabolite correctly annotated
MAM01784	EPA	C20H29O2	446284	446284	metabolite correctly annotated
MAM02391	linoleoyl-CoA	C39H62N7O17P3S	5497112	5497112	metabolite correctly annotated
MAM02387	linoleate	C18H31O2	5280450	5280450	metabolite correctly annotated
MAM01934	gamma-linolenoyl-CoA	C39H60N7O17P3S	11966132	11966132	metabolite correctly annotated
MAM01696	dihomo-gamma-linolenate	C20H33O2	5280581	5280581	metabolite correctly annotated
MAM01362	arachidonate	C20H31O2	444899	444899	metabolite correctly annotated
MAM01291	adrenic acid	C22H35O2	5497181	5497181	metabolite correctly annotated
MAM00793	3-hydroxyoctadecanoyl-CoA	C39H66N7O18P3S	24906329	24906329	metabolite correctly annotated
MAM00777	3-hydroxyeicosanoyl-CoA	C41H70N7O18P3S	25229587	25229587	metabolite correctly annotated
MAM00800	3-hydroxytetracosanoyl-CoA	C45H78N7O18P3S	25229585	25229585	metabolite correctly annotated
MAM00337	13(S)-HPODE	C18H31O4	5280720	5280720	metabolite correctly annotated
MAM00988	4-hydroxy-2-nonenal	C9H16O2	5283344	5283344	metabolite correctly annotated
MAM01216	9(10)-EpOME	C18H31O3	6246154	6246154	metabolite correctly annotated
MAM00305	12(13)-EpOME	C18H31O3	5356421	5356421	metabolite correctly annotated
MAM02394	lipoic acid	C8H13O2S2	6112	6112	metabolite correctly annotated
MAM01702	dihydrolipoate	C8H15O2S2	421	421	metabolite correctly annotated
MAM02365	leukotriene B5	C20H29O4	5283125	5283125	metabolite correctly annotated
MAM02367	leukotriene C5	C30H43N3O9S	53481570	53481570	metabolite correctly annotated
MAM02368	leukotriene D5	C25H37N2O6S	53481571	53481571	metabolite correctly annotated
MAM00389	15-epi-lipoxin B5	C20H29O5	53481476	53481476	metabolite correctly annotated
MAM02787	prostaglandin E3	C20H29O5	5280937	5280937	metabolite correctly annotated
MAM00029	(18R)-hydroxy-(5Z,8Z,11Z,14Z,16E)-eicosapentaenoic acid	C20H29O3	16061126	16061126	metabolite correctly annotated
MAM01054	5,6-EET	C20H31O3	5283202	5283202	metabolite correctly annotated
MAM01209	8,9-EET	C20H31O3	5283203	5283203	metabolite correctly annotated
MAM00366	14,15-EET	C20H31O3	5283205	5283205	metabolite correctly annotated
MAM01042	5(S)-HPETE	C20H31O4	5280778	5280778	metabolite correctly annotated
MAM02362	leukotriene A4	C20H29O3	5280383	5280383	metabolite correctly annotated
MAM01040	5(S)-HETE	C20H31O3	5280733	5280733	metabolite correctly annotated
MAM02364	leukotriene B4	C20H31O4	5280492	5280492	metabolite correctly annotated
MAM01050	5,15-DiHETE	C20H31O4	5283158	5283158	metabolite correctly annotated
MAM00380	15(S)-HPETE	C20H31O4	5280893	5280893	metabolite correctly annotated
MAM00377	15(S)-HETE	C20H31O3	5280724	5280724	metabolite correctly annotated
MAM02396	lipoxin B4	C20H31O5	5280915	5280915	metabolite correctly annotated
MAM02395	lipoxin A4	C20H31O5	5280914	5280914	metabolite correctly annotated
MAM00309	12(S)-HPETE	C20H31O4	5280892	5280892	metabolite correctly annotated
MAM02027	GSSG	C20H30N6O12S2	65359	65359	metabolite correctly annotated
MAM02366	leukotriene C4	C30H45N3O9S	5280493	5280493	metabolite correctly annotated
MAM02418	LTD4	C25H39N2O6S	5280878	5280878	metabolite correctly annotated
MAM00394	15-oxo-lipoxin A4	C20H29O5	53481477	53481477	metabolite correctly annotated
MAM00339	13,14-dihydro-15-oxo-lipoxin A4	C20H31O5	53481470	53481470	metabolite correctly annotated
MAM00326	12-keto-LTB4	C20H29O4	5280876	5280876	metabolite correctly annotated
MAM00328	12-oxo-10,11-dihydro-20-COOH-LTB4	C20H28O6	53481456	53481456	metabolite correctly annotated
MAM00599	20-OH-LTB4	C20H31O5	5280745	5280745	metabolite correctly annotated
MAM00585	20-COOH-LTB4	C20H28O6	5280877	5280877	metabolite correctly annotated
MAM01171	6-trans-12-epi-LTB4	C20H31O4	5283129	5283129	metabolite correctly annotated
MAM00253	10,11-dihydro-12-oxo-LTB4	C20H31O4	53481445	53481445	metabolite correctly annotated
MAM00255	10,11-dihydro-20-dihydroxy-LTB4	C20H33O6	53481447	53481447	metabolite correctly annotated
MAM00583	20-COOH-10,11-dihydro-LTB4	C20H30O6	53481507	53481507	metabolite correctly annotated
MAM00586	20-COOH-LTE4	C23H33NO7S	53481508	53481508	metabolite correctly annotated
MAM00014	(13E)-tetranor-16-carboxy-LTE4	C19H25NO7S	53481472	53481472	metabolite correctly annotated
MAM02370	leukotriene F4	C28H42N2O8S	5280938	5280938	metabolite correctly annotated
MAM02794	prostaglandin H2	C20H31O5	445049	445049	metabolite correctly annotated
MAM02783	prostaglandin D2	C20H31O5	448457	448457	metabolite correctly annotated
MAM02348	L-carnitine	C7H15NO3	10917	10917	metabolite correctly annotated
MAM02635	O-butanoylcarnitine	C11H21NO4	439829	439829	metabolite correctly annotated
MAM02634	O-acetylcarnitine	C9H17NO4	1	1	metabolite correctly annotated
MAM01729	dodecanoylcarnitine	C19H37NO4	168381	168381	metabolite correctly annotated
MAM02973	tetradecanoylcarnitine	C21H41NO4	53477791	53477791	metabolite correctly annotated
MAM02411	L-palmitoylcarnitine	C23H45NO4	11953816	11953816	metabolite correctly annotated
MAM02100	heptadecanoylcarnitine	C24H47NO4	53477803	53477803	metabolite correctly annotated
MAM01772	eicosanoylcarnitine	C27H53NO4	53477833	53477833	metabolite correctly annotated
MAM02409	L-octanoylcarnitine	C15H29NO4	11953814	11953814	metabolite correctly annotated
MAM00904	3-oxotetracosanoyl-CoA	C45H76N7O18P3S	25229583	25229583	metabolite correctly annotated
MAM00776	3-hydroxydocosanoyl-CoA	C43H74N7O18P3S	25229586	25229586	metabolite correctly annotated
MAM00866	3-oxodocosanoyl-CoA	C43H72N7O18P3S	25229584	25229584	metabolite correctly annotated
MAM00872	3-oxoeicosanoyl-CoA	C41H68N7O18P3S	25229571	25229571	metabolite correctly annotated
MAM00175	(S)-3-hydroxyhexadecanoyl-CoA	C37H62N7O18P3S	11966179	11966179	metabolite correctly annotated
MAM00895	3-oxopalmitoyl-CoA	C37H60N7O18P3S	169621	169621	metabolite correctly annotated
MAM00066	(2E)-tetradecenoyl-CoA	C35H56N7O17P3S	11966172	11966172	metabolite correctly annotated
MAM00178	(S)-3-hydroxytetradecanoyl-CoA	C35H58N7O18P3S	11966177	11966177	metabolite correctly annotated
MAM00906	3-oxotetradecanoyl-CoA	C35H56N7O18P3S	11966197	11966197	metabolite correctly annotated
MAM00174	(S)-3-hydroxydodecanoyl-CoA	C33H54N7O18P3S	11966173	11966173	metabolite correctly annotated
MAM00868	3-oxododecanoyl-CoA	C33H52N7O18P3S	11966169	11966169	metabolite correctly annotated
MAM00039	(2E)-decenoyl-CoA	C31H48N7O17P3S	24883423	24883423	metabolite correctly annotated
MAM00181	(S)-hydroxydecanoyl-CoA	C31H50N7O18P3S	11966158	11966158	metabolite correctly annotated
MAM00059	(2E)-octenoyl-CoA	C29H44N7O17P3S	11966175	11966175	metabolite correctly annotated
MAM00183	(S)-hydroxyoctanoyl-CoA	C29H46N7O18P3S	11966216	11966216	metabolite correctly annotated
MAM00892	3-oxooctanoyl-CoA	C29H44N7O18P3S	11966162	11966162	metabolite correctly annotated
MAM00182	(S)-hydroxyhexanoyl-CoA	C27H42N7O18P3S	11966160	11966160	metabolite correctly annotated
MAM00882	3-oxohexanoyl-CoA	C27H40N7O18P3S	3082152	3082152	metabolite correctly annotated
MAM00894	3-oxopalmitoleoyl-CoA	C37H58N7O18P3S	440601	440601	metabolite correctly annotated
MAM02746	phytanic acid	C20H39O2	26840	26840	metabolite correctly annotated
MAM02747	phytanoyl-CoA	C41H70N7O17P3S	439640	439640	metabolite correctly annotated
MAM00564	2(S)-pristanal	C19H38O	14671060	14671060	metabolite correctly annotated
MAM02766	pristanic acid	C19H37O2	123929	123929	metabolite correctly annotated
MAM03027	trans-2,3-dehydropristanoyl-CoA	C40H66N7O17P3S	56927963	56927963	metabolite correctly annotated
MAM01576	cis,cis-myristo-5,8-dienoyl-CoA	C35H54N7O17P3S	21252281	21252281	metabolite correctly annotated
MAM03021	trans,cis-lauro-2,6-dienoyl-CoA	C33H50N7O17P3S	11966194	11966194	metabolite correctly annotated
MAM00980	4-cis-decenoyl-CoA	C31H48N7O17P3S	6443609	6443609	metabolite correctly annotated
MAM01316	all-trans-decaprenyl-diphosphate	C50H81O7P2	5462210	5462210	metabolite correctly annotated
MAM01805	farnesylcysteine	C18H31NO2S	6438372	6438372	metabolite correctly annotated
MAM03159	phylloquinol	C31H48O2	5280585	5280585	metabolite correctly annotated
MAM01512	cholesterol-sulfate	C27H45O4S	65076	65076	metabolite correctly annotated
MAM01450	cholesterol	C27H46O	5997	5997	metabolite correctly annotated
MAM00592	20-hydroxycholesterol	C27H46O2	121935	121935	metabolite correctly annotated
MAM02763	pregnenolone	C21H32O2	8955	8955	metabolite correctly annotated
MAM00294	11-deoxycorticosterone	C21H30O3	6166	6166	metabolite correctly annotated
MAM01614	corticosterone	C21H30O4	5753	5753	metabolite correctly annotated
MAM01184	7alpha-hydroxypregnenolone	C21H32O3	9967418	9967418	metabolite correctly annotated
MAM00406	17alpha,21-dihydroxypregnenolone	C21H32O4	192735	192735	metabolite correctly annotated
MAM00295	11-deoxycortisol	C21H30O4	440707	440707	metabolite correctly annotated
MAM00283	11beta,17alpha,21-trihydroxypregnenolone	C21H32O5	11966170	11966170	metabolite correctly annotated
MAM01615	cortisol	C21H30O5	5754	5754	metabolite correctly annotated
MAM00409	17alpha-hydroxyprogesterone	C21H30O3	6238	6238	metabolite correctly annotated
MAM00603	21-deoxycortisol	C21H30O4	92827	92827	metabolite correctly annotated
MAM02769	progesterone	C21H30O2	5994	5994	metabolite correctly annotated
MAM01314	allopregnanolone	C21H34O2	92786	92786	metabolite correctly annotated
MAM00604	21-hydroxyallopregnanolone	C21H34O3	101771	101771	metabolite correctly annotated
MAM00429	18-hydroxycorticosterone	C21H30O5	11222	11222	metabolite correctly annotated
MAM01396	bilirubin	C33H34N4O6	5280352	5280352	metabolite correctly annotated
MAM02998	thyroxine	C15H11I4NO4	5819	5819	metabolite correctly annotated
MAM01786	estradiol-17beta 3-glucuronide	C24H32O8	440713	440713	metabolite correctly annotated
MAM01787	estradiol-17beta	C18H24O2	5757	5757	metabolite correctly annotated
MAM01660	dehydroepiandrosterone	C19H28O2	5881	5881	metabolite correctly annotated
MAM00971	4-androstene-3,17-dione	C19H26O2	6128	6128	metabolite correctly annotated
MAM01616	cortisone	C21H28O5	222786	222786	metabolite correctly annotated
MAM01790	estrone	C18H22O2	5870	5870	metabolite correctly annotated
MAM01789	estrone 3-sulfate	C18H21O5S	3001028	3001028	metabolite correctly annotated
MAM02762	pregnenolone sulfate	C21H31O5S	105074	105074	metabolite correctly annotated
MAM02969	testosterone	C19H28O2	6013	6013	metabolite correctly annotated
MAM00432	19-hydroxytestosterone	C19H28O3	150968	150968	metabolite correctly annotated
MAM01158	6beta-hydroxytestosterone	C19H28O3	65543	65543	metabolite correctly annotated
MAM02967	testosterone glucuronide	C25H36O8	108192	108192	metabolite correctly annotated
MAM01795	estrone-glucuronide	C24H30O8	115255	115255	metabolite correctly annotated
MAM01338	androsterone	C19H30O2	5879	5879	metabolite correctly annotated
MAM01339	androsterone-glucuronide	C25H38O8	114833	114833	metabolite correctly annotated
MAM01064	5alpha-androstane-3,17-dione	C19H28O2	222865	222865	metabolite correctly annotated
MAM02968	testosterone sulfate	C19H27O5S	119207	119207	metabolite correctly annotated
MAM01800	etiocholanolone	C19H30O2	5880	5880	metabolite correctly annotated
MAM01788	estriol	C18H24O3	5756	5756	metabolite correctly annotated
MAM01069	5-alpha-dihydrotestosterone	C19H30O2	10635	10635	metabolite correctly annotated
MAM01065	5alpha-androstane-3alpha,17beta-diol	C19H32O2	15818	15818	metabolite correctly annotated
MAM01337	androsterone sulfate	C19H29O5S	159663	159663	metabolite correctly annotated
MAM01336	androstenediol	C19H30O2	10634	10634	metabolite correctly annotated
MAM00165	(R)-5-phosphomevalonate	C6H10O7P	439400	439400	metabolite correctly annotated
MAM00164	(R)-5-diphosphomevalonate	C6H10O10P2	439418	439418	metabolite correctly annotated
MAM02933	squalene	C30H50	638072	638072	metabolite correctly annotated
MAM02932	squalene 2,3-oxide	C30H50O	5459811	5459811	metabolite correctly annotated
MAM02336	lanosterol	C30H50O	246983	246983	metabolite correctly annotated
MAM00941	4,4-dimethyl-5alpha-cholesta-8,14,24-trien-3beta-ol	C29H46O	443212	443212	metabolite correctly annotated
MAM01067	5alpha-cholesta-8,24-dien-3-one	C27H42O	22298942	22298942	metabolite correctly annotated
MAM03158	zymosterol	C27H44O	92746	92746	metabolite correctly annotated
MAM01189	7-dehydrodesmosterol	C27H42O	440558	440558	metabolite correctly annotated
MAM01675	desmosterol	C27H44O	439577	439577	metabolite correctly annotated
MAM02343	lathosterol	C27H46O	65728	65728	metabolite correctly annotated
MAM02805	provitamin D3	C27H44O	439423	439423	metabolite correctly annotated
MAM01449	cholestenol	C27H46O	101770	101770	metabolite correctly annotated
MAM00434	19-oxo-testosterone	C19H26O3	12850019	12850019	metabolite correctly annotated
MAM00649	2-hydroxyestradiol-17beta	C18H24O3	247304	247304	metabolite correctly annotated
MAM00400	16alpha-hydroxyestrone	C18H22O3	115116	115116	metabolite correctly annotated
MAM00650	2-hydroxyestrone	C18H22O3	440623	440623	metabolite correctly annotated
MAM01791	estrone-2,3-quinone	C18H20O3	148381	148381	metabolite correctly annotated
MAM00651	2-hydroxyestrone-1-S-glutathione	C28H36N3O9S	53481501	53481501	metabolite correctly annotated
MAM00652	2-hydroxyestrone-4-S-glutathione	C28H36N3O9S	53481502	53481502	metabolite correctly annotated
MAM01001	4-hydroxyestrone-2-S-glutathione	C28H36N3O9S	53481521	53481521	metabolite correctly annotated
MAM02929	sphingosine	C18H38NO2	5280335	5280335	metabolite correctly annotated
MAM00769	3-dehydrosphinganine	C18H38NO2	439853	439853	metabolite correctly annotated
MAM02927	sphinganine	C18H40NO2	91486	91486	metabolite correctly annotated
MAM02928	sphinganine-1-phosphate	C18H39NO5P	644260	644260	metabolite correctly annotated
MAM02113	hexadecanal	C16H32O	984	984	metabolite correctly annotated
MAM02930	sphingosine-1-phosphate	C18H37NO5P	5283560	5283560	metabolite correctly annotated
MAM02116	hexadecenal	C16H30O	5280541	5280541	metabolite correctly annotated
MAM02738	phosphocholine	C5H13NO4P	1014	1014	metabolite correctly annotated
MAM01982	glycerate	C3H5O4	439194	439194	metabolite correctly annotated
MAM02914	sn-glycerol-3-phosphate	C3H7O6P	439162	439162	metabolite correctly annotated
MAM01984	glycerone	C3H6O3	670	670	metabolite correctly annotated
MAM01428	CDP-ethanolamine	C11H19N4O11P2	123727	123727	metabolite correctly annotated
MAM01425	CDP-choline	C14H25N4O11P2	13804	13804	metabolite correctly annotated
MAM02171	inositol	C6H12O6	892	892	metabolite correctly annotated
MAM01260	acetylcholine	C7H16NO2	187	187	metabolite correctly annotated
MAM01797	ethanolamine	C2H8NO	700	700	metabolite correctly annotated
MAM02739	phosphodimethylethanolamine	C4H10NO4P	151438	151438	metabolite correctly annotated
MAM02525	N-acetylgalactosamine	C8H15NO6	35717	35717	metabolite correctly annotated
MAM02792	prostaglandin G2	C20H31O6	5280883	5280883	metabolite correctly annotated
MAM02994	thromboxane A2	C20H31O5	5280497	5280497	metabolite correctly annotated
MAM01168	6-oxo-prostaglandin F1alpha	C20H33O6	5280888	5280888	metabolite correctly annotated
MAM01167	6-oxo-prostaglandin E1	C20H31O6	5280889	5280889	metabolite correctly annotated
MAM02789	prostaglandin F2alpha	C20H33O5	5280363	5280363	metabolite correctly annotated
MAM02796	prostaglandin J2	C20H29O4	5280884	5280884	metabolite correctly annotated
MAM02800	prostaglandin-PGE2-glyceryl ester	C23H38O7	53481593	53481593	metabolite correctly annotated
MAM01335	anandamide	C22H37NO2	5281969	5281969	metabolite correctly annotated
MAM00635	2-arachidonoylglycerol	C23H38O4	5282280	5282280	metabolite correctly annotated
MAM02864	S-(PGJ2)-glutathione	C30H45N3O10S	53481603	53481603	metabolite correctly annotated
MAM02863	S-(PGA2)-glutathione	C30H45N3O10S	53481602	53481602	metabolite correctly annotated
MAM02860	S-(9-deoxy-delta9,12-PGD2)-glutathione	C30H45N3O10S	53481598	53481598	metabolite correctly annotated
MAM02859	S-(9-deoxy-delta12-PGD2)-glutathione	C30H47N3O10S	53481597	53481597	metabolite correctly annotated
MAM02851	S-(11-hydroxy-9-deoxy-delta12-PGD2)-glutathione	C30H49N3O10S	53481595	53481595	metabolite correctly annotated
MAM02791	prostaglandin G1	C20H33O6	53481591	53481591	metabolite correctly annotated
MAM02793	prostaglandin H1	C20H33O5	5283048	5283048	metabolite correctly annotated
MAM02785	prostaglandin E1	C20H33O5	5280723	5280723	metabolite correctly annotated
MAM02862	S-(PGA1)-glutathione	C30H47N3O10S	5281898	5281898	metabolite correctly annotated
MAM02776	prostaglandin A1	C20H31O4	5281912	5281912	metabolite correctly annotated
MAM02384	L-iduronic acid	C6H9O7	441039	441039	metabolite correctly annotated
MAM02139	hyaluronan biosynthesis, precursor 1	C14H20NO11	440484	440484	metabolite correctly annotated
MAM01601	cocaine	C17H21NO4	446220	446220	metabolite correctly annotated
MAM02470	methanol	CH4O1	887	887	metabolite correctly annotated
MAM01183	7alpha-hydroxycholesterol	C27H46O2	107722	107722	metabolite correctly annotated
MAM01178	7alpha,12alpha-dihydroxycholest-4-en-3-one	C27H44O3	3081958	3081958	metabolite correctly annotated
MAM00750	3alpha,7alpha,12alpha-trihydroxy-5beta-cholestan-26-al	C27H46O4	439479	439479	metabolite correctly annotated
MAM00752	3alpha,7alpha,12alpha-trihydroxy-5beta-cholestanate	C27H45O5	440460	440460	metabolite correctly annotated
MAM01514	choloyl-CoA	C45H70N7O20P3S	644071	644071	metabolite correctly annotated
MAM01445	cholate	C24H39O5	221493	221493	metabolite correctly annotated
MAM01988	glycocholate	C26H43NO6	10140	10140	metabolite correctly annotated
MAM01182	7alpha-hydroxycholest-4-en-3-one	C27H44O2	123743	123743	metabolite correctly annotated
MAM01181	7alpha-hydroxy-5beta-cholestan-3-one	C27H46O2	5284270	5284270	metabolite correctly annotated
MAM01095	5beta-cholestane-3alpha,7alpha-diol	C27H48O2	3080603	3080603	metabolite correctly annotated
MAM01093	5beta-cholestane-3alpha,7alpha,26-triol	C27H48O3	3082089	3082089	metabolite correctly annotated
MAM00756	3alpha,7alpha-dihydroxy-5beta-cholestan-26-al	C27H46O3	5460041	5460041	metabolite correctly annotated
MAM01434	chenodeoxycholoyl-CoA	C45H70N7O19P3S	11966205	11966205	metabolite correctly annotated
MAM01435	chenodiol	C24H39O4	10133	10133	metabolite correctly annotated
MAM02962	taurochenodeoxycholate	C26H45NO6S	387316	387316	metabolite correctly annotated
MAM01987	glycochenodeoxycholate	C26H43NO5	12544	12544	metabolite correctly annotated
MAM01179	7alpha,25-dihydroxy-4-cholesten-3-one	C27H44O3	5284267	5284267	metabolite correctly annotated
MAM01087	5beta-cholestane-3alpha,7alpha,12alpha,24s,25-pentol	C27H48O5	6453659	6453659	metabolite correctly annotated
MAM01085	5beta-cholestane-3alpha,7alpha,12alpha,23,25-pentol	C27H48O5	5284212	5284212	metabolite correctly annotated
MAM01667	deoxycholoyl-CoA	C45H70N7O19P3S	24820763	24820763	metabolite correctly annotated
MAM02000	glycolithocholate	C26H42NO4	115245	115245	metabolite correctly annotated
MAM02157	hypotaurine	C2H7NO2S	107812	107812	metabolite correctly annotated
MAM02961	taurine	C2H7NO3S	1123	1123	metabolite correctly annotated
MAM02519	Na+	Na	923	923	metabolite correctly annotated
MAM00417	17-hydroxy-E4-neuroprostane	C22H31O5	53481484	53481484	metabolite correctly annotated
MAM00594	20-hydroxy-E4-neuroprostane	C22H31O5	53481510	53481510	metabolite correctly annotated
MAM02585	nicotinate ribonucleotide	C11H12NO9P	121992	121992	metabolite correctly annotated
MAM02584	nicotinate D-ribonucleoside	C11H13NO6	161234	161234	metabolite correctly annotated
MAM01646	deamido-NAD	C21H24N6O15P2	165491	165491	metabolite correctly annotated
MAM02583	nicotinamide	C6H6N2O	936	936	metabolite correctly annotated
MAM02581	nicotinamide D-ribonucleotide	C11H14N2O8P	14180	14180	metabolite correctly annotated
MAM02582	nicotinamide ribonucleoside	C11H15N2O5	439924	439924	metabolite correctly annotated
MAM02506	N1-methyl-4-pyridone-5-carboxamide	C7H8N2O2	440810	440810	metabolite correctly annotated
MAM01674	dephospho-CoA	C21H33N7O13P2S	444485	444485	metabolite correctly annotated
MAM02741	phosphopantetheine	C11H21N2O7PS	115254	115254	metabolite correctly annotated
MAM02679	pantetheine	C11H22N2O4S	439322	439322	metabolite correctly annotated
MAM01627	cysteamine	C2H8NS	6058	6058	metabolite correctly annotated
MAM00526	1D-myo-inositol-1,4-bisphosphate	C6H10O12P2	439444	439444	metabolite correctly annotated
MAM00530	1D-myo-inositol-4-phosphate	C6H11O9P	440043	440043	metabolite correctly annotated
MAM00523	1D-myo-inositol-1,3,4,6-tetrakisphosphate	C6H8O18P4	121969	121969	metabolite correctly annotated
MAM00528	1D-myo-inositol-3,4-bisphosphate	C6H10O12P2	440211	440211	metabolite correctly annotated
MAM00529	1D-myo-inositol-3-phosphate	C6H11O9P	440194	440194	metabolite correctly annotated
MAM00525	1D-myo-inositol-1,4,5,6-tetrakisphosphate	C6H8O18P4	443266	443266	metabolite correctly annotated
MAM00527	1D-myo-inositol-3,4,5,6-tetrakisphosphate	C6H8O18P4	121920	121920	metabolite correctly annotated
MAM10011	N-formyl-L-glutamate	C6H7NO5	439376	439376	metabolite correctly annotated
MAM02488	molybdopterin	C10H12N5O6PS2	135398581	135398581	metabolite correctly annotated
MAM01281	adenylated molybdopterin	C20H24N10O12P2S2	135926598	135926598	metabolite correctly annotated
MAM01155	6-[(1S,2R)-1,2-dihydroxy-3-triphosphooxypropyl]-7,8-dihydropterin	C9H12N5O13P3	135398610	135398610	metabolite correctly annotated
MAM01170	6-pyruvoyltetrahydropterin	C9H11N5O3	135398695	135398695	metabolite correctly annotated
MAM03057	triphosphate	HO10P3	983	983	metabolite correctly annotated
MAM01164	6-lactoyl-5,6,7,8-tetrahydropterin	C9H13N5O3	135398702	135398702	metabolite correctly annotated
MAM01832	formamidopyrimidine nucleoside triphosphate	C10H14N5O15P3	135398719	135398719	metabolite correctly annotated
MAM01704	dihydroneopterin	C9H13N5O4	135398602	135398602	metabolite correctly annotated
MAM00575	2,5-diaminopyrimidine nucleoside triphosphate	C9H14N5O14P3	135398720	135398720	metabolite correctly annotated
MAM02399	lipoyllysine	C14H26N2O3S2	53481572	53481572	metabolite correctly annotated
MAM02379	L-gulono-1,4-lactone	C6H10O6	439373	439373	metabolite correctly annotated
MAM01685	D-glucurono-6,3-lactone	C6H8O6	92283	92283	metabolite correctly annotated
MAM01681	D-glucarate	C6H8O8	33037	33037	metabolite correctly annotated
MAM02406	L-lyxonate	C5H9O6	644110	644110	metabolite correctly annotated
MAM02359	L-erythrulose	C4H8O4	5460032	5460032	metabolite correctly annotated
MAM01822	Fe3+	Fe	29936	29936	metabolite correctly annotated
MAM02756	porphobilinogen	C10H13N2O4	1021	1021	metabolite correctly annotated
MAM03128	uroporphyrinogen III	C40H36N4O16	1179	1179	metabolite correctly annotated
MAM01606	coproporphyrinogen III	C36H40N4O8	321	321	metabolite correctly annotated
MAM02804	protoporphyrinogen IX	C34H38N4O4	121893	121893	metabolite correctly annotated
MAM02803	protoporphyrin	C34H32N4O4	4971	4971	metabolite correctly annotated
MAM01399	biliverdin	C33H32N4O6	5280353	5280353	metabolite correctly annotated
MAM01604	coproporphyrin III	C36H34N4O8	114935	114935	metabolite correctly annotated
MAM01605	coproporphyrinogen I	C36H40N4O8	440776	440776	metabolite correctly annotated
MAM03127	uroporphyrinogen I	C40H36N4O16	440775	440775	metabolite correctly annotated
MAM02832	retinal	C20H28O	638015	638015	metabolite correctly annotated
MAM02834	retinol	C20H30O	445354	445354	metabolite correctly annotated
MAM00291	11-cis-retinol	C20H30O	5280382	5280382	metabolite correctly annotated
MAM00290	11-cis-retinal	C20H28O	5280490	5280490	metabolite correctly annotated
MAM01340	anhydroretinol	C20H28	5287678	5287678	metabolite correctly annotated
MAM00351	13-cis-retinol	C20H30O	9904001	9904001	metabolite correctly annotated
MAM02833	retinoate	C20H27O2	444795	444795	metabolite correctly annotated
MAM01024	4-OH-retinal	C20H28O2	14015984	14015984	metabolite correctly annotated
MAM00427	18-hydroxy-all-trans-retinoate	C20H27O3	6506224	6506224	metabolite correctly annotated
MAM01224	9,13-cis-retinoate	C20H27O2	6419708	6419708	metabolite correctly annotated
MAM00292	11-cis-retinyl-palmitate	C36H60O2	5459829	5459829	metabolite correctly annotated
MAM00349	13-cis-retinal	C20H28O	6436079	6436079	metabolite correctly annotated
MAM00993	4-hydroxy-all-trans-retinoate	C20H27O3	6438629	6438629	metabolite correctly annotated
MAM01385	beta-carotene	C40H56	5280489	5280489	metabolite correctly annotated
MAM02835	retinoyl-CoA	C41H58N7O17P3S	14232703	14232703	metabolite correctly annotated
MAM02842	riboflavin	C17H20N4O6	493570	493570	metabolite correctly annotated
MAM02897	serotonin	C10H13N2O	5202	5202	metabolite correctly annotated
MAM02549	N-acetyl-serotonin	C12H14N2O2	903	903	metabolite correctly annotated
MAM02147	hydroxide	HO	961	961	metabolite correctly annotated
MAM01839	formyl-N-acetyl-5-methoxykynurenamine	C13H16N2O4	171161	171161	metabolite correctly annotated
MAM02520	N-acetyl-5-methoxykynuramine	C12H16N2O3	390658	390658	metabolite correctly annotated
MAM02604	N-methylserotonin	C11H15N2O	150885	150885	metabolite correctly annotated
MAM01834	formyl-5-hydroxykynurenamine	C10H13N2O3	440743	440743	metabolite correctly annotated
MAM01102	5-hydroxyindoleacetaldehyde	C10H9NO2	74688	74688	metabolite correctly annotated
MAM01110	5-hydroxytryptophol	C10H11NO2	9061	9061	metabolite correctly annotated
MAM00561	2-(alpha-hydroxyethyl)thiamine-diphosphate	C14H20N4O8P2S	440568	440568	metabolite correctly annotated
MAM02813	pyridoxal	C8H9NO3	1050	1050	metabolite correctly annotated
MAM02817	pyridoxine	C8H11NO3	1054	1054	metabolite correctly annotated
MAM02818	pyridoxine-phosphate	C8H10NO6P	1055	1055	metabolite correctly annotated
MAM02815	pyridoxamine	C8H13N2O2	1052	1052	metabolite correctly annotated
MAM02816	pyridoxamine-phosphate	C8H12N2O5P	1053	1053	metabolite correctly annotated
MAM01033	4-pyridoxate	C8H9NO4	6723	6723	metabolite correctly annotated
MAM03142	vitamin D3	C27H44O	5280795	5280795	metabolite correctly annotated
MAM01415	calcidiol	C27H44O2	5283731	5283731	metabolite correctly annotated
MAM01417	calcitriol	C27H44O3	5280453	5280453	metabolite correctly annotated
MAM00612	24-oxo-1alpha,25-dihydroxyvitamin D3	C27H42O4	5283703	5283703	metabolite correctly annotated
MAM03141	vitamin D2	C28H44O	5280793	5280793	metabolite correctly annotated
MAM00519	1-alpha,25-dihydroxyvitamin D2	C28H44O3	9547243	9547243	metabolite correctly annotated
MAM01935	gamma-tocopherol	C28H48O2	92729	92729	metabolite correctly annotated
MAM00356	13-hydroxy-alpha-tocopherol	C29H50O3	53481465	53481465	metabolite correctly annotated
MAM01329	alpha-tocopheryl quinone	C29H50O3	24205	24205	metabolite correctly annotated
MAM01374	benzo[a]pyrene	C20H12	2336	2336	metabolite correctly annotated
MAM01379	benzo[a]pyrene-9,10-oxide	C20H12O	37456	37456	metabolite correctly annotated
MAM01375	benzo[a]pyrene-4,5-oxide	C20H12O	37786	37786	metabolite correctly annotated
MAM02556	naphthalene	C10H8	931	931	metabolite correctly annotated
MAM01296	aflatoxin B1	C17H12O6	186907	186907	metabolite correctly annotated
MAM01298	aflatoxin B1-exo-8,9-epoxide	C17H12O7	104756	104756	metabolite correctly annotated
MAM01647	debrisoquin	C10H14N3	2966	2966	metabolite correctly annotated
MAM01617	coumarin	C9H6O2	323	323	metabolite correctly annotated
MAM01344	antipyrine	C11H12N2O	2206	2206	metabolite correctly annotated
MAM02673	paclitaxel	C47H31NO14	36314	36314	metabolite correctly annotated
MAM01007	4-hydroxy-tolbutamide	C12H18N2O4S	3656	3656	metabolite correctly annotated
MAM02587	nifedipine	C17H18N2O6	4485	4485	metabolite correctly annotated
MAM01765	ebastine	C32H39NO2	3191	3191	metabolite correctly annotated
MAM02712	perillyl alcohol	C10H16O	10819	10819	metabolite correctly annotated
MAM02588	nitrite	NO2	946	946	metabolite correctly annotated
MAM02185	isomaltose	C12H22O11	439193	439193	metabolite correctly annotated
MAM02383	L-iditol	C6H14O6	5460044	5460044	metabolite correctly annotated
MAM02915	somatostatin fragment 3-14	C72H100N16O17S2	53481604	53481604	metabolite correctly annotated
MAM02314	kinetensin 1-3	C15H31N6O4	53481564	53481564	metabolite correctly annotated
MAM01360	apppA	C20H24N10O16P3	165381	165381	metabolite correctly annotated
MAM01707	dimethylamine	C2H8N	674	674	metabolite correctly annotated
MAM02664	oxidized dithiothreitol	C4H8O2S2	439407	439407	metabolite correctly annotated
MAM02381	L-hydroxylysine	C6H14N2O3	3032849	3032849	metabolite correctly annotated
MAM03167	5-Phosphonooxy-L-lysine	C6H14N2O6P	25163995	25163995	metabolite correctly annotated
MAM01581	cis-beta-D-glucosyl-2-hydroxycinnamate	C15H18O8	5316113	5316113	metabolite correctly annotated
MAM01578	cis-2-hydroxycinnamate	C9H7O3	5280841	5280841	metabolite correctly annotated
MAM02535	N-acetyl-L-glutamate 5-semialdehyde	C7H10NO4	192878	192878	metabolite correctly annotated
MAM01594	CMP-N-trimethyl-2-aminoethylphosphonate	C14H25N4O10P2	440755	440755	metabolite correctly annotated
MAM01591	CMP-2-aminoethylphosphonate	C11H19N4O10P2	440754	440754	metabolite correctly annotated
MAM00537	1-methylpyrrolinium	C5H10N	440932	440932	metabolite correctly annotated
MAM02713	perillyl aldehyde	C10H14O	16441	16441	metabolite correctly annotated
MAM02711	perillic acid	C10H13O2	1256	1256	metabolite correctly annotated
MAM00773	3-hydroxy-2,6-dimethyl-5-methylene-heptanoyl-CoA	C31H48N7O18P3S	9543313	9543313	metabolite correctly annotated
MAM02326	L-3-cyanoalanine	C4H5N2O2	439742	439742	metabolite correctly annotated
MAM01926	gamma-glutamyl-beta-cyanoalanine	C9H12N3O5	53297342	53297342	metabolite correctly annotated
MAM02979	tetrahydropteroyltri-L-glutamate	C29H37N9O12	135398572	135398572	metabolite correctly annotated
MAM01413	Ca2+	Ca	271	271	metabolite correctly annotated
MAM01309	aldosterone	C21H28O5	5839	5839	metabolite correctly annotated
MAM01629	cystine	C6H12N2O4S2	67678	67678	metabolite correctly annotated
MAM01659	dehydroepiandrosterone sulfate	C19H27O5S	12594	12594	metabolite correctly annotated
MAM02778	prostaglandin B1	C20H31O4	5280388	5280388	metabolite correctly annotated
MAM01638	D-alanine	C3H7NO2	71080	71080	metabolite correctly annotated
MAM00402	16-glucuronide-estriol	C24H32O9	122281	122281	metabolite correctly annotated
MAM02653	omeprazole	C17H19N3O3S	4594	4594	metabolite correctly annotated
MAM02620	norepinephrine sulfate	C8H11NO6S	123747	123747	metabolite correctly annotated
MAM00577	2,6-dimethylheptanoyl-carnitine	C16H31NO4	53477823	53477823	metabolite correctly annotated
MAM01737	dopamine-3-O-sulfate	C8H11NO5S	122136	122136	metabolite correctly annotated
MAM01744	D-serine	C3H7NO3	71077	71077	metabolite correctly annotated
MAM00325	12-hydroxydodecanoic acid	C12H23O3	79034	79034	metabolite correctly annotated
MAM02407	L-metanephrine	C10H16NO3	688084	688084	metabolite correctly annotated
MAM03154	XTP	C10H11N4O15P3	439296	439296	metabolite correctly annotated
MAM01740	D-ornithine	C5H13N2O2	71082	71082	metabolite correctly annotated
MAM01966	glucose-1,6-bisphosphate	C6H11O12P2	82400	82400	metabolite correctly annotated
MAM01006	4-hydroxyretinoic acid	C20H27O3	6438629	6438629	metabolite correctly annotated
MAM00028	(18R)-HEPE	C20H29O3	16061126	16061126	metabolite correctly annotated
MAM01742	D-proline	C5H9NO2	8988	8988	metabolite correctly annotated
MAM02200	K+	K	813	813	metabolite correctly annotated
MAM02846	ribulose-5-phosphate	C5H9O8P	439184	439184	metabolite correctly annotated
MAM01402	biotinyl-5-AMP	C20H27N7O9PS	5326875	5326875	metabolite correctly annotated
MAM04082	Zymosterol Intermediate 2	C27H42O	22298942	22298942	metabolite correctly annotated
MAM03884	Phytanate	C20H39O2	26840	26840	metabolite correctly annotated
MAM01448	cholest-5-ene-3beta,7alpha,27-triol	C27H46O3	440985	440985	metabolite correctly annotated
MAM03887	Pristanoyl Coenzyme A	C40H68N7O17P3S	25137904	25137904	metabolite correctly annotated
MAM03960	D-Tagatose 1-Phosphate	C6H11O9P	6101730	6101730	metabolite correctly annotated
MAM03620	(S)-Glycerate	C3H5O4	6326776	6326776	metabolite correctly annotated
MAM03727	Alpha-Linolenyl Carnitine	C25H43NO4	53477821	53477821	metabolite correctly annotated
MAM02982	thiamin	C12H17N4OS	1130	1130	metabolite correctly annotated
MAM03318	Chenodeoxycholate	C24H39O4	10133	10133	metabolite correctly annotated
MAM02572	neurotensin 11-13	C21H33N3O5	53481585	53481585	metabolite correctly annotated
MAM03348	Dynorphin B (10-13)	C20H40N5O6	53481556	53481556	metabolite correctly annotated
MAM00761	3beta,7alpha-dihydroxy-5-cholestenoate	C27H43O4	3081084	3081084	metabolite correctly annotated
MAM02786	prostaglandin E2	C20H31O5	5280360	5280360	metabolite correctly annotated
MAM03327	Vitamin A2	C20H28O	6436043	6436043	metabolite correctly annotated
MAM03329	8-Dehydrocholesterol	C27H44O	129846	129846	metabolite correctly annotated
MAM03323	Diazepam	C16H13ClN2O	3016	3016	metabolite correctly annotated
MAM03324	Nordazepam	C15H11ClN2O	2997	2997	metabolite correctly annotated
MAM00376	15(S)-HEPE	C20H29O3	5283192	5283192	metabolite correctly annotated
MAM03382	Dibenzo[A,L]Pyrene	C24H14	9119	9119	metabolite correctly annotated
MAM03562	Dodecanedioic Acid	C12H20O4	12736	12736	metabolite correctly annotated
MAM03498	Hexanoyl Carnitine	C13H25NO4	6426853	6426853	metabolite correctly annotated
MAM03560	Docosanedioicacid	C22H40O4	244872	244872	metabolite correctly annotated
MAM03923	Sebacicacid	C10H16O4	5192	5192	metabolite correctly annotated
MAM03954	Suberic Acid	C8H12O4	10457	10457	metabolite correctly annotated
MAM01423	carnosine	C9H14N4O3	439224	439224	metabolite correctly annotated
MAM03630	Glycylproline	C7H12N2O3	79101	79101	metabolite correctly annotated
MAM03715	Leucylleucine	C12H24N2O3	94244	94244	metabolite correctly annotated
MAM03933	S-Sulfo-L-Cysteine	C3H8NO5S2	115015	115015	metabolite correctly annotated
MAM02123	hippurate	C9H8NO3	464	464	metabolite correctly annotated
MAM03433	19-Hydroxyandrost-4-Ene-3,17-Dione	C19H26O3	252379	252379	metabolite correctly annotated
MAM03569	Cis,Cis-11,14-Eicosadienoic Acid	C20H35O2	6439848	6439848	metabolite correctly annotated
MAM01705	dihydrothymine	C5H8N2O2	93556	93556	metabolite correctly annotated
MAM01074	5-aminolevulinate	C5H9NO3	137	137	metabolite correctly annotated
MAM01392	beta-hydroxy-beta-methylbutyrate	C5H9O3	69362	69362	metabolite correctly annotated
MAM00384	15-deoxy-PGD2	C20H29O4	5283052	5283052	metabolite correctly annotated
MAM02413	L-pipecolate	C6H11NO2	439227	439227	metabolite correctly annotated
MAM03837	P-Cresol Sulfate	C7H7O4S	4615423	4615423	metabolite correctly annotated
MAM03773	Menaquinone-11	C66H96O2	6442190	6442190	metabolite correctly annotated
MAM03774	Menaquinone-7	C46H64O2	5287554	5287554	metabolite correctly annotated
MAM00729	3,4-dihydroxyphenylacetate	C8H7O4	547	547	metabolite correctly annotated
MAM03775	Menaquinone-8	C51H72O2	5376507	5376507	metabolite correctly annotated
MAM03510	Methanethiol	CH4S	878	878	metabolite correctly annotated
MAM02190	isovalerylglycine	C7H12NO3	546304	546304	metabolite correctly annotated
MAM03813	1-Heptadecanoylglycerophosphocholine	C25H53NO7P	24779463	24779463	metabolite correctly annotated
MAM03835	1-Stearoylglycerophosphocholine	C26H55NO7P	497299	497299	metabolite correctly annotated
MAM03614	Glutarate	C5H6O4	743	743	metabolite correctly annotated
MAM02518	N8-acetylspermidine	C9H23N3O	123689	123689	metabolite correctly annotated
MAM01113	5-methoxytryptophol	C11H13NO2	12835	12835	metabolite correctly annotated
MAM02181	isobutyrylglycine	C6H10NO3	10855600	10855600	metabolite correctly annotated
MAM00619	25-hydroxycholesterol	C27H46O2	65094	65094	metabolite correctly annotated
MAM02752	picolinic acid	C6H4NO2	1018	1018	metabolite correctly annotated
MAM01154	6,7-dihydroxy-1,2,3,4-tetrahydroisoquinoline	C9H12NO2	36937	36937	metabolite correctly annotated
MAM03403	Acetaminophen glucuronide	C14H16NO8	83944	83944	metabolite correctly annotated
MAM03800	oxypurinol-7-riboside	C10H12N4O7	6336410	6336410	metabolite correctly annotated
MAM10016	2,3-epoxy-2,3-dihydro-2-methyl-3-phytyl-1,4-naphthoquinone	C31H46O3	5460204	5460204	metabolite correctly annotated
MAM10021	alpha-muricholic acid	C24H39O5	5283852	5283852	metabolite correctly annotated
MAM10022	beta-muricholic acid	C24H39O5	5283853	5283853	metabolite correctly annotated
MAM10025	omega-muricholic acid	C24H39O5	5283851	5283851	metabolite correctly annotated
MAM10026	taurohyocholic acid	C26H44NO7S	11954195	11954195	metabolite correctly annotated
MAM10027	glycohyocholic acid	C26H42NO6	71361462	71361462	metabolite correctly annotated
MAM10028	glycohyodeoxycholic acid	C26H42NO5	114611	114611	metabolite correctly annotated
MAM10030	hyocholic acid	C24H39O5	92805	92805	metabolite correctly annotated
MAM10033	murideoxycholic acid	C24H39O4	5283821	5283821	metabolite correctly annotated
MAM10034	taurodehydrocholic acid	C26H38NO7S	121933	121933	metabolite correctly annotated
MAM10018	5-Hydroxy-2-oxo-4-ureido-2,5-dihydro-1H-imidazole-5-carboxylate	C5H5N4O5	443736	443736	metabolite correctly annotated
MAM01313	allantoin	C4H6N4O3	204	204	metabolite correctly annotated

## Sheet: identify_met_080
identifier	name	formula	expected_id	id	result
MAM02744	Phylloquinone	C31H46O2	5280483	5284607	metabolite incorrectly annotated
MAM01713	Dithiothreitol	C4H10O2S2	439196	446094	metabolite incorrectly annotated
MAM10489	Adenosyl cobyrinate a,c diamide	C56H73N11O15	23724497	23657835	metabolite incorrectly annotated
MAM10474	6-(1'-Hydroxy-2'-oxopropyl)-tetrahydropterin	C9H13N5O3	136592864	136176976	metabolite incorrectly annotated
MAM02978	Tetrahydrobiopterin	C9H15O3N5	135398654	135402045	metabolite incorrectly annotated
MAM10472	Thio-molybdenum cofactor	C10H12M1N5O7P1S3	136351798	135926548	metabolite incorrectly annotated
MAM02586	Nicotinate	C6H4O2N1	938	937	metabolite incorrectly annotated
MAM02889	L-Selenocysteine	C3H7O2N1S1	25076	6326983	metabolite incorrectly annotated
MAM02169	Indole-3-acetate	C10H8O2N1	802	801	metabolite incorrectly annotated
MAM10424	(4R)-4-Hydroxy-2-oxoglutarate	C5H6O6	440853	52921639	metabolite incorrectly annotated
MAM02943	Succinate	C4H4O4	1110	160419	metabolite incorrectly annotated
MAM03107	UDP-alpha-D-galactose	C15H22O17N2P2	23724458	18068	metabolite incorrectly annotated
MAM10420	Carnitine	C7H15N1O3	85	288	metabolite incorrectly annotated
MAM02999	2-Methylbut-2-enoyl-CoA	C26H38O17N7P3S1	6443760	45266534	metabolite incorrectly annotated
MAM00784	(S)-3-Hydroxyisobutyrate	C4H7O3	440873	18637352	metabolite incorrectly annotated
MAM10406	Glutamate	C5H9N1O4	611	33032	metabolite incorrectly annotated
MAM01132	2-(Formamido)-N1-(5'-phosphoribosyl)acetamidine	C8H15O8N3P1	5462266	440417	metabolite incorrectly annotated
MAM10361	Dihydroceramide	C19H38N1O3R1	11790213	16755624	metabolite incorrectly annotated
MAM02912	sn-Glycero-3-phosphocholine	C8H20O6N1P1	439285	657272	metabolite incorrectly annotated
MAM10332	3alpha,21-Dihydroxy-5beta-pregnane-11,20-dione	C21H32O4	440698	223684	metabolite incorrectly annotated
MAM10330	11-Dehydrocorticosterone	C21H28O4	6290	5311364	metabolite incorrectly annotated
MAM00408	17alpha-Hydroxypregnenolone	C21H32O3	440573	91451	metabolite incorrectly annotated
MAM00405	17alpha,20alpha-Dihydroxycholesterol	C27H46O3	21145112	5460687	metabolite incorrectly annotated
MAM00758	3alpha,7alpha-Dihydroxy-5beta-cholestanate	C27H45O4	440384	5284239	metabolite incorrectly annotated
MAM02963	Taurocholate	C26H45O7N1S1	46783527	6675	metabolite incorrectly annotated
MAM00968	4alpha-Methylzymosterol	C28H46O1	146035860	22212495	metabolite incorrectly annotated
MAM01575	cis,cis-3,6-Dodecadienoyl-CoA	C33H50O17N7P3S1	11966165	5280771	metabolite incorrectly annotated
MAM02949	Sulfite	O3S1	1100	1099	metabolite incorrectly annotated
MAM02751	Orthophosphate	H1O4P1	1004	1061	metabolite incorrectly annotated
MAM00671	2-Oxobutanoate	C4H5O3	58	3593277	metabolite incorrectly annotated
MAM00648	2-Hydroxybutanoic acid	C4H7O3	440864	11266	metabolite incorrectly annotated
MAM01045	5,10-Methylenetetrahydrofolate	C20H21O6N7	135398652	135400185	metabolite incorrectly annotated
MAM02552	NAD+	C21H26O14N7P2	5893	5892	metabolite incorrectly annotated
MAM00675	2-Phosphoglycolate	C2H2O6P1	529	24916760	metabolite incorrectly annotated
MAM10244	3-Deoxy-D-glycero-D-galacto-non-2-ulopyranosonate	C9H16O9	13991616	146037308	metabolite incorrectly annotated
MAM10235	Cellobiose	C12H22O11	439178	10712	metabolite incorrectly annotated
MAM10232	Melibiitol	C12H24O11	15559964	440655	metabolite incorrectly annotated
MAM10231	Epimelibiose	C12H22O11	46173743	440656	metabolite incorrectly annotated
MAM10224	D-Fructose	C6H12O6	439163	2723872	metabolite incorrectly annotated
MAM10226	2-Dehydro-3-deoxy-L-fuconate	C6H10O5	5459931	9548669	metabolite incorrectly annotated
MAM01842	D-Fructose 1-phosphate	C6H11O9P1	439394	65246	metabolite incorrectly annotated
MAM00639	2-Deoxy-D-ribose 1-phosphate	C5H9O7P1	5460448	439287	metabolite incorrectly annotated
MAM10218	Hydroquinone	C6H6O2	22493932	785	metabolite incorrectly annotated
MAM10217	Quinone	C6H4O2	135543624	4650	metabolite incorrectly annotated
MAM02819	Pyruvate	C3H3O3	1060	107735	metabolite incorrectly annotated
MAM03110	UDP-N-acetyl-D-galactosamine	C17H25O17N3P2	23724461	6419712	metabolite incorrectly annotated
MAM10076	N,N'-Diacetylchitobiosyldiphosphodolichol	C41H72N2O17P2	24892751	45266536	metabolite incorrectly annotated
MAM02819	pyruvate	C3H3O3	1060	107735	metabolite incorrectly annotated
MAM02403	L-lactate	C3H5O3	107689	5460161	metabolite incorrectly annotated
MAM01252	acetate	C2H3O2	176	175	metabolite incorrectly annotated
MAM01841	fructose-1,6-bisphosphate	C6H10O12P2	172313	10267	metabolite incorrectly annotated
MAM01845	fructose-6-phosphate	C6H11O9P	439160	69507	metabolite incorrectly annotated
MAM02445	maltodecaose	C60H102O51	53481573	14819046	metabolite incorrectly annotated
MAM01840	fructose	C6H12O6	439709	2723872	metabolite incorrectly annotated
MAM02450	maltose	C12H22O11	439186	6255	metabolite incorrectly annotated
MAM03107	UDP-galactose	C15H22N2O17P2	23724458	18068	metabolite incorrectly annotated
MAM02332	lactose	C12H22O11	440995	6134	metabolite incorrectly annotated
MAM01910	galactose	C6H12O6	439357	6036	metabolite incorrectly annotated
MAM01746	D-tagatose-6-phosphate	C6H11O9P	439396	124155	metabolite incorrectly annotated
MAM01745	D-tagatose	C6H12O6	92092	439312	metabolite incorrectly annotated
MAM01981	glyceraldehyde	C3H6O3	79014	751	metabolite incorrectly annotated
MAM01843	fructose-2,6-bisphosphate	C6H10O12P2	105021	9949812	metabolite incorrectly annotated
MAM01842	fructose-1-phosphate	C6H11O9P	439394	65246	metabolite incorrectly annotated
MAM02454	mannose-1-phosphate	C6H11O9P	439279	25245607	metabolite incorrectly annotated
MAM02425	L-xylulose	C5H10O5	439205	22253	metabolite incorrectly annotated
MAM01759	D-xylulose	C5H10O5	439204	5289590	metabolite incorrectly annotated
MAM02378	L-gulonate	C6H11O7	6857417	6857680	metabolite incorrectly annotated
MAM01684	D-glucuronate 1-phosphate	C6H8O10P	440650	439432	metabolite incorrectly annotated
MAM02329	lactaldehyde	C3H6O2	439231	855	metabolite incorrectly annotated
MAM02439	malate	C4H4O5	222656	160434	metabolite incorrectly annotated
MAM00900	3-oxopropanoate	C3H3O3	868	9543142	metabolite incorrectly annotated
MAM01253	acetoacetate	C4H5O3	96	6971017	metabolite incorrectly annotated
MAM02845	ribose-5-phosphate	C5H9O8P	439167	77982	metabolite incorrectly annotated
MAM02843	ribose	C5H10O5	5779	10975657	metabolite incorrectly annotated
MAM00640	2-deoxy-D-ribose-5-phosphate	C5H9O7P	439288	45934311	metabolite incorrectly annotated
MAM01862	fumarate	C4H2O4	444972	5460307	metabolite incorrectly annotated
MAM01963	glucosamine-6-phosphate	C6H13NO8P	440997	439217	metabolite incorrectly annotated
MAM01130	5-phosphoribosyl-4-carboxy-5-aminoimidazole	C9H11N3O9P	165388	1010	metabolite incorrectly annotated
MAM00266	10-formyl-THF	C20H21N7O7	135398556	135450591	metabolite incorrectly annotated
MAM00661	2-methyl-3-oxopropanoate	C4H5O3	296	21917715	metabolite incorrectly annotated
MAM02659	orotate	C5H3N2O4	967	1492348	metabolite incorrectly annotated
MAM00639	2-deoxy-D-ribose-1-phosphate	C5H9O7P	5460448	439287	metabolite incorrectly annotated
MAM00559	1-pyrroline-5-carboxylate	C5H6NO2	1196	440162	metabolite incorrectly annotated
MAM02943	succinate	C4H4O4	1110	160419	metabolite incorrectly annotated
MAM02942	succinate semialdehyde	C4H5O3	1112	9543238	metabolite incorrectly annotated
MAM02497	N-(omega)-hydroxyarginine	C6H15N4O3	123895	440849	metabolite incorrectly annotated
MAM02921	spermidine monoaldehyde 1	C7H18N2O	145925	19913541	metabolite incorrectly annotated
MAM02811	putreanine	C7H17N2O2	53477800	161506	metabolite incorrectly annotated
MAM02530	N-acetyl-L-alanine	C5H8NO3	132213	88064	metabolite incorrectly annotated
MAM00646	2-hydroxy-3-oxopropanoate	C3H3O4	1122	22134427	metabolite incorrectly annotated
MAM01930	gamma-L-glutamyl-L-alanine	C8H13N2O5	11183554	440103	metabolite incorrectly annotated
MAM02136	homoserine	C4H9NO3	12647	779	metabolite incorrectly annotated
MAM00631	2-aminoadipate 6-semialdehyde	C6H11NO3	207	160603	metabolite incorrectly annotated
MAM00556	1-piperideine-6-carboxylate	C6H8NO2	24771808	5460090	metabolite incorrectly annotated
MAM00789	3-hydroxy-N6,N6,N6-trimethyl-L-lysine	C9H20N2O3	132849242	439460	metabolite incorrectly annotated
MAM01922	gamma-butyrobetaine	C7H15NO2	134	725	metabolite incorrectly annotated
MAM00173	(S)-3-hydroxybutyryl-CoA	C25H38N7O18P3S	9543037	439419	metabolite incorrectly annotated
MAM02319	kynurenine	C10H12N2O3	161166	846	metabolite incorrectly annotated
MAM01837	formylglutathione	C11H16N3O7S	189122	44146201	metabolite incorrectly annotated
MAM02356	L-dopaquinone	C9H9NO4	439316	682	metabolite incorrectly annotated
MAM02480	methylmalonyl-CoA	C25H35N7O19P3S	11966111	123909	metabolite incorrectly annotated
MAM00824	3-methyl-2-oxobutyrate	C5H7O3	49	5204641	metabolite incorrectly annotated
MAM00784	3-hydroxyisobutyrate	C4H7O3	440873	11966314	metabolite incorrectly annotated
MAM00663	2-methylbutyryl-CoA	C26H40N7O17P3S	439371	11966141	metabolite incorrectly annotated
MAM00666	2-methylglutaconic acid	C6H6O4	193896	6368126	metabolite incorrectly annotated
MAM01698	dihydrobiopterin	C9H13N5O3	135398653	135398687	metabolite incorrectly annotated
MAM01108	5-hydroxy-N-formylkynurenine	C11H12N2O5	9548588	440744	metabolite incorrectly annotated
MAM01106	5-hydroxykynurenine	C10H12N2O4	9548587	440745	metabolite incorrectly annotated
MAM02873	salsoline	C11H16NO2	442356	46695	metabolite incorrectly annotated
MAM02876	salsolinol-1-carboxylate	C11H13NO4	100185	7055180	metabolite incorrectly annotated
MAM01655	dehydroascorbic acid	C6H5O6	210328	440667	metabolite incorrectly annotated
MAM03136	vanillylmandelate	C9H9O5	1245	23615482	metabolite incorrectly annotated
MAM00982	4-coumaroyl-CoA	C30H38N7O18P3S1	147899	6440013	metabolite incorrectly annotated
MAM00991	4-hydroxy-3-nitrophenylacetate	C8H5NO5	447364	42608427	metabolite incorrectly annotated
MAM01739	dopaminochrome	C8H7NO2	114683	170262	metabolite incorrectly annotated
MAM02946	sulfate	O4S	1118	1117	metabolite incorrectly annotated
MAM00736	3,5-diiodo-L-thyronine	C15H13I2NO4	67894139	92859	metabolite incorrectly annotated
MAM01134	5-S-cysteinyldopa	C12H16N2O6S	10663203	29719	metabolite incorrectly annotated
MAM01059	5,6-indolequinone-2-carboxylate	C9H4NO4	17796835	46173450	metabolite incorrectly annotated
MAM01115	5-methyl-THF	C20H24N7O6	135398561	135483998	metabolite incorrectly annotated
MAM02540	N-acetylmethionine	C7H12NO3S	6180	448580	metabolite incorrectly annotated
MAM02043	H2S2O3	HO3S2	439208	24478	metabolite incorrectly annotated
MAM02949	sulfite	O3S	1100	1099	metabolite incorrectly annotated
MAM02986	thiocyanate	CNS	781	9322	metabolite incorrectly annotated
MAM02152	hydroxymethylglutathione	C11H18N3O7S	447123	87185017	metabolite incorrectly annotated
MAM00760	3-amino-propanal	C3H8NO	75	21286229	metabolite incorrectly annotated
MAM02886	selenide	HSe	533	107674	metabolite incorrectly annotated
MAM02889	selenocysteine	C3H7NO2Se	25076	6326983	metabolite incorrectly annotated
MAM02888	selenocystathionine	C7H14N2O4Se	441455	98223	metabolite incorrectly annotated
MAM02881	se-adenosyl-L-selenohomocysteine	C14H20N6O5Se	16682731	446317	metabolite incorrectly annotated
MAM02891	selenomethionine	C5H11NO2Se	105024	15103	metabolite incorrectly annotated
MAM02469	methaneselenol	CH4Se	440764	6327000	metabolite incorrectly annotated
MAM01101	5-guanidino-2-oxopentanoate	C6H11N3O3	558	5459924	metabolite incorrectly annotated
MAM00785	3-hydroxyisobutyryl-CoA	C25H38N7O18P3S	45259165	440205	metabolite incorrectly annotated
MAM00827	3-methylglutaconyl-CoA	C27H37N7O19P3S	71448892	5462214	metabolite incorrectly annotated
MAM02527	N-acetylglucosamine	C8H15NO6	439174	24139	metabolite incorrectly annotated
MAM00946	4,6-dideoxy-4-oxo-dTDP-D-glucose	C16H22N2O15P2	443496	439292	metabolite incorrectly annotated
MAM01749	dTDP-6-deoxy-L-mannose	C16H24N2O15P2	439975	121966	metabolite incorrectly annotated
MAM01706	dimethylallyl-PP	C5H9O7P2	647	15983958	metabolite incorrectly annotated
MAM02579	NH4+	H4N	222	223	metabolite incorrectly annotated
MAM02192	itaconyl-CoA	C26H35N7O19P3S	439254	11966125	metabolite incorrectly annotated
MAM00084	(3S)-citramalyl-CoA	C26H37N7O20P3S	53477827	11966212	metabolite incorrectly annotated
MAM02466	mesaconyl-CoA	C26H35N7O19P3S	5280895	11966166	metabolite incorrectly annotated
MAM01587	citrate	C6H5O7	311	31348	metabolite incorrectly annotated
MAM01760	D-xylulose-1-phosphate	C5H9O8P	14844436	151020	metabolite incorrectly annotated
MAM02661	oxalate	C2O4	971	71081	metabolite incorrectly annotated
MAM01410	butyrate	C4H7O2	264	104775	metabolite incorrectly annotated
MAM02694	pentanoyl-CoA	C26H40N7O17P3S	439337	11966122	metabolite incorrectly annotated
MAM02107	heptanoyl-CoA	C28H44N7O17P3S	53481563	11966235	metabolite incorrectly annotated
MAM02616	nonanoyl-CoA	C30H48N7O17P3S	439607	193520	metabolite incorrectly annotated
MAM03116	undecanoyl-CoA	C32H52N7O17P3S	53481608	86289265	metabolite incorrectly annotated
MAM00128	(9E)-tetradecenoic acid	C14H25O2	68344	5312402	metabolite incorrectly annotated
MAM02938	stearate	C18H35O2	5281	3033836	metabolite incorrectly annotated
MAM01586	cis-vaccenoyl-CoA	C39H64N7O17P3S	53477847	71668356	metabolite incorrectly annotated
MAM01778	elaidate	C18H33O2	445639	5461071	metabolite incorrectly annotated
MAM00104	(6Z,9Z)-octadecadienoic acid	C18H31O2	5282457	5312483	metabolite incorrectly annotated
MAM01725	docosanoyl-CoA	C43H74N7O17P3S	53481548	168166	metabolite incorrectly annotated
MAM02385	lignocerate	C24H47O2	11197	5461021	metabolite incorrectly annotated
MAM00025	(15Z)-tetracosenoyl-CoA	C45H76N7O17P3S	24892792	71448926	metabolite incorrectly annotated
MAM00108	(6Z,9Z,12Z,15Z)-octadecatetraenoyl-CoA	C39H58N7O17P3S	23724640	56928001	metabolite incorrectly annotated
MAM00125	(8Z,11Z,14Z,17Z)-eicosatetraenoyl-CoA	C41H62N7O17P3S	23724641	56928013	metabolite incorrectly annotated
MAM00103	(5Z,8Z,11Z,14Z,17Z)-eicosapentaenoyl-CoA	C41H60N7O17P3S	52922050	56927904	metabolite incorrectly annotated
MAM00121	(7Z,10Z,13Z,16Z,19Z)-docosapentaenoyl-CoA	C43H64N7O17P3S	53477812	56928012	metabolite incorrectly annotated
MAM00134	(9Z,12Z,15Z,18Z,21Z)-tetracosapentaenoyl-CoA	C45H68N7O17P3S	23724644	56928006	metabolite incorrectly annotated
MAM00113	(6Z,9Z,12Z,15Z,18Z,21Z)-tetracosahexaenoyl-CoA	C45H66N7O17P3S	53477806	56927909	metabolite incorrectly annotated
MAM00341	13,16,19-docosatrienoic acid	C22H37O2	5312557	5312556	metabolite incorrectly annotated
MAM01932	gamma-linolenate	C18H29O2	5280933	5461003	metabolite incorrectly annotated
MAM01697	dihomo-gamma-linolenoyl-CoA	C41H64N7O17P3S	11966190	157010222	metabolite incorrectly annotated
MAM00131	(9Z,12Z,15Z,18Z)-tetracosatetraenoyl-CoA	C45H70N7O17P3S	53477846	56928014	metabolite incorrectly annotated
MAM00110	(6Z,9Z,12Z,15Z,18Z)-tetracosapentaenoyl-CoA	C45H68N7O17P3S	23724649	56927911	metabolite incorrectly annotated
MAM00093	(4Z,7Z,10Z,13Z,16Z)-docosapentaenoyl-CoA	C43H64N7O17P3S	23724650	71448905	metabolite incorrectly annotated
MAM00890	3-oxooctadecanoyl-CoA	C39H64N7O18P3S	22833663	22833664	metabolite incorrectly annotated
MAM00298	11-HpODE	C18H31O4	5230520	5281026	metabolite incorrectly annotated
MAM00314	12,13-hydroxyoctadec-9(z)-enoate	C18H33O4	10236635	25320870	metabolite incorrectly annotated
MAM01664	delta2-THA-CoA	C45H64N7O17P3S	53477810	70678741	metabolite incorrectly annotated
MAM01039	5(S)-HEPE	C20H29O3	1766	5283193	metabolite incorrectly annotated
MAM00373	15(R)-HEPE	C20H29O3	53480357	52921892	metabolite incorrectly annotated
MAM02716	PGH3	C20H29O5	53481592	101600091	metabolite incorrectly annotated
MAM00270	10-HETE	C20H31O3	5283157	53481450	metabolite incorrectly annotated
MAM00279	11,12-EET	C20H31O3	5353269	5283204	metabolite incorrectly annotated
MAM01126	5-oxo-ETE	C20H29O3	1831	5283159	metabolite incorrectly annotated
MAM01047	5,12,20-TriHETE	C20H31O5	1589	6438337	metabolite incorrectly annotated
MAM00374	15(R)-HETE	C20H31O3	3246888	1436	metabolite incorrectly annotated
MAM00386	15-epi-lipoxin A4	C20H31O5	3934	9841438	metabolite incorrectly annotated
MAM00365	14,15-DiHETE	C20H31O4	188277	16061119	metabolite incorrectly annotated
MAM00307	12(S)-HETE	C20H31O3	5312983	5283155	metabolite incorrectly annotated
MAM02096	hepoxilin A3	C20H31O4	21158465	5283211	metabolite incorrectly annotated
MAM03055	trioxilin A3	C20H33O5	46878369	5283208	metabolite incorrectly annotated
MAM00318	12,20-diHETE	C20H31O4	1412	44306544	metabolite incorrectly annotated
MAM02369	leukotriene E4	C23H36NO5S	5280749	5280879	metabolite incorrectly annotated
MAM00331	12-oxo-20-hydroxy-LTB4	C20H29O5	53481459	122164882	metabolite incorrectly annotated
MAM00600	20-oxo-LTB4	C20H29O5	3081088	6449839	metabolite incorrectly annotated
MAM00588	20-dihydroxy-LTB4	C20H31O6	53481509	122164850	metabolite incorrectly annotated
MAM00602	20-trihydroxy-LTB4	C20H31O7	53481513	122164846	metabolite incorrectly annotated
MAM00257	10,11-dihydro-LTB4	C20H33O4	53481449	6439070	metabolite incorrectly annotated
MAM00256	10,11-dihydro-20-trihydroxy-LTB4	C20H33O7	53481448	122164878	metabolite incorrectly annotated
MAM00421	18-CoA-18-oxo-dinor-LTB4	C39H55N7O21P3S	53481490	76043774	metabolite incorrectly annotated
MAM00601	20-oxo-LTE4	C23H34NO6S	53481512	122164844	metabolite incorrectly annotated
MAM00027	(18E)-20-oxo-20-CoA-LTE4	C44H62N8O22P3S2	53481494	134159835	metabolite incorrectly annotated
MAM00401	16e-18-oxo-18-CoA-dinor-LTE4	C42H60N8O22P3S2	53481482	134159830	metabolite incorrectly annotated
MAM00398	16,18-oxo-18-CoA-dinor-LTE4	C42H60N8O23P3S2	53481480	134159829	metabolite incorrectly annotated
MAM00015	(13E)-tetranor-16-oxo-16-CoA-LTE4	C40H56N8O22P3S2	53481473	134159827	metabolite incorrectly annotated
MAM01833	formate	CH1O2	284	283	metabolite incorrectly annotated
MAM02657	O-propanoylcarnitine	C10H19NO4	107738	188824	metabolite incorrectly annotated
MAM02676	palmitoleoyl-carnitine	C23H43NO4	11953816	129849228	metabolite incorrectly annotated
MAM02940	stearoylcarnitine	C25H49NO4	6426855	52922056	metabolite incorrectly annotated
MAM00057	(2E)-octadecenoyl-CoA	C39H64N7O17P3S	53477850	24906330	metabolite incorrectly annotated
MAM00051	(2E)-hexadecenoyl-CoA	C37H60N7O17P3S	25271599	5280766	metabolite incorrectly annotated
MAM00042	(2E)-dodecenoyl-CoA	C33H52N7O17P3S	11966110	5280578	metabolite incorrectly annotated
MAM00088	(3Z)-dodecenoyl-CoA	C33H52N7O17P3S	16061154	11966217	metabolite incorrectly annotated
MAM00177	(S)-3-hydroxypalmitoleoyl-CoA	C37H60N7O18P3S	53481439	134159825	metabolite incorrectly annotated
MAM00655	2-hydroxyphytanoyl-CoA	C41H70N7O18P3S	11966142	441263	metabolite incorrectly annotated
MAM00813	3-ketopristanoyl-CoA	C40H66N7O18P3S	441253	11966108	metabolite incorrectly annotated
MAM00080	(2S,6R,10R)-trimethyl-hendecanoyl-CoA	C35H58N7O17P3S	53481419	76043716	metabolite incorrectly annotated
MAM00083	(3S)-3-hydroxylinoleoyl-CoA	C39H62N7O18P3S	53481430	134159822	metabolite incorrectly annotated
MAM00081	(3S)-3-hydroxy-cis,cis-palmito-7,10-dienoyl-CoA	C37H58N7O18P3S	53481423	134159819	metabolite incorrectly annotated
MAM01575	cis,cis-3,6-dodecadienoyl-CoA	C33H50N7O17P3S	11966165	5280771	metabolite incorrectly annotated
MAM00082	(3S)-3-hydroxydodec-cis-6-enoyl-CoA	C33H52N7O18P3S	53481428	134159821	metabolite incorrectly annotated
MAM00678	2-trans-4-cis-decadienoyl-CoA	C31H46N7O17P3S	22833562	6444117	metabolite incorrectly annotated
MAM02744	phylloquinone	C31H46O2	5280483	5284607	metabolite incorrectly annotated
MAM00749	3alpha,7alpha,12alpha-trihydroxy-5beta-cholest-24-enoyl-CoA	C48H74N7O20P3S	46224544	5280797	metabolite incorrectly annotated
MAM00036	(24R,25R)3alpha,7alpha,12alpha,24-tetrahydroxy-5beta-cholestanoyl-CoA	C48H76N7O21P3S	46224537		metabolite incorrectly annotated
MAM00748	3alpha,7alpha,12alpha-trihydroxy-5beta-24-oxocholestanoyl-CoA	C48H74N7O21P3S	25195379	440690	metabolite incorrectly annotated
MAM00605	21-hydroxypregnenolone	C21H32O3	150891	247020	metabolite incorrectly annotated
MAM00408	17alpha-hydroxypregnenolone	C21H32O3	440573	91451	metabolite incorrectly annotated
MAM00407	17alpha-hydroxypregnenolone sulfate	C21H31O6S	152971	644042	metabolite incorrectly annotated
MAM00167	(R)-mevalonate	C6H11O4	439230	5288798	metabolite incorrectly annotated
MAM00955	4alpha-carboxy-5alpha-cholesta-8,24-dien-3beta-ol	C28H44O3	22298944	42608397	metabolite incorrectly annotated
MAM01066	5alpha-cholesta-7,24-dien-3beta-ol	C27H44O	440670	5459827	metabolite incorrectly annotated
MAM00943	4,4-dimethyl-5alpha-cholesta-8-en-3-beta-ol	C29H50O	23724604	18770314	metabolite incorrectly annotated
MAM01011	4-methoxy-17beta-estradiol	C19H26O3	29983092	68578	metabolite incorrectly annotated
MAM01000	4-hydroxyestrone	C18H22O3	53477797	9971251	metabolite incorrectly annotated
MAM01793	estrone-3,4-quinone	C18H20O3	114862	53481560	metabolite incorrectly annotated
MAM00986	4-hydroxy-17beta-estradiol	C18H24O3	44348689	5282360	metabolite incorrectly annotated
MAM02810	psychosine	C24H48NO7	22833541	5280458	metabolite incorrectly annotated
MAM02795	prostaglandin I2	C20H31O5	5280427	5282411	metabolite incorrectly annotated
MAM02788	prostaglandin F1alpha	C20H35O5	105061	5280939	metabolite incorrectly annotated
MAM00308	12(S)-HHT	C17H27O3	182416	5283141	metabolite incorrectly annotated
MAM00534	1-lyso-2-arachidonoyl-phosphatidate	C23H37O7P	53481443	134159826	metabolite incorrectly annotated
MAM02777	prostaglandin A2	C20H29O4	22833602	5280880	metabolite incorrectly annotated
MAM01662	delta-12-prostaglandin J2	C20H29O4	114678	5280885	metabolite incorrectly annotated
MAM01766	ecgonine	C9H14NO3	443003	91460	metabolite incorrectly annotated
MAM02963	taurocholate	C26H45NO7S	46783527	6675	metabolite incorrectly annotated
MAM00758	3alpha,7alpha-dihydroxy-5beta-cholestanate	C27H45O4	440384	5284239	metabolite incorrectly annotated
MAM00755	3alpha,7alpha-dihydroxy-5beta-cholest-24-enoyl-CoA	C48H74N7O19P3S	71448894	5280796	metabolite incorrectly annotated
MAM00754	3alpha,7alpha-dihydroxy-24-oxo-5beta-cholestanoyl coa	C48H74N7O20P3S	46224539	5118587	metabolite incorrectly annotated
MAM00978	4-cholesten-7alpha,24(S)-diol-3-one	C27H44O3	24755589	56927970	metabolite incorrectly annotated
MAM01086	5beta-cholestane-3alpha,7alpha,12alpha,24r,25-pentol	C27H48O5	21252253	13887009	metabolite incorrectly annotated
MAM00745	3alpha,12alpha-dihydroxy-5beta-cholanate	C24H39O4	222528	9548661	metabolite incorrectly annotated
MAM02402	lithocholate	C24H39O3	11740284	9903	metabolite incorrectly annotated
MAM00918	3-sulfinoalanine	C3H5NO4S	1549098	109	metabolite incorrectly annotated
MAM02173	inositol-1-phosphate	C6H11O9P	107737	440194	metabolite incorrectly annotated
MAM02978	tetrahydrobiopterin	C9H15N5O3	135398654	135402045	metabolite incorrectly annotated
MAM01044	5,10-methenyl-THF	C20H20N7O6	135398657	135450599	metabolite incorrectly annotated
MAM01400	biocytin	C16H28N4O4S	440721	83814	metabolite incorrectly annotated
MAM01230	9-cis-retinal	C20H28O	638015	6436082	metabolite incorrectly annotated
MAM01231	9-cis-retinoate	C20H27O2	449171	7364357	metabolite incorrectly annotated
MAM00350	13-cis-retinoate	C20H27O2	5282379	7048538	metabolite incorrectly annotated
MAM01026	4-oxo-13-cis-retinoate	C20H27O3	104857	9995780	metabolite incorrectly annotated
MAM00965	4alpha-hydroxytetrahydrobiopterin	C9H15N5O4	129803	135476770	metabolite incorrectly annotated
MAM00035	(24R)-24,25-dihydroxycalciol	C27H44O3	5281059	5283748	metabolite incorrectly annotated
MAM01416	calcitetrol	C27H44O4	6446280	9910685	metabolite incorrectly annotated
MAM01923	gamma-carboxyethyl-hydroxychroman	C15H19O4	133098	129724751	metabolite incorrectly annotated
MAM00360	13-hydroxy-gamma-tocopherol	C28H48O3	53481467	90659907	metabolite incorrectly annotated
MAM00032	(1R,2S)-naphthalene 1,2-oxide	C10H8O	108063	155957	metabolite incorrectly annotated
MAM01442	chloride	Cl	24526	312	metabolite incorrectly annotated
MAM01768	edaravone	C10H10N2O	70335	4021	metabolite incorrectly annotated
MAM02386	limonene	C10H16	439250	22311	metabolite incorrectly annotated
MAM02156	hypochlorite	ClHO	24341	61739	metabolite incorrectly annotated
MAM02591	nitryl-chloride	ClNO2	13932711	11984615	metabolite incorrectly annotated
MAM02573	neurotensin	C78H122N21O20	25078013	25077406	metabolite incorrectly annotated
MAM02568	neuromedin B	C52H74N15O12S	53481579	6324606	metabolite incorrectly annotated
MAM02916	somatostatin	C77H108N18O19S2	44291156	16129706	metabolite incorrectly annotated
MAM02551	N-acetyl-seryl-aspartyl-lysyl-proline	C20H32N5O9	14181658	65938	metabolite incorrectly annotated
MAM01348	apelin-13	C69H114N23O16S	53481538	25078060	metabolite incorrectly annotated
MAM01713	dithiothreitol	C4H10O2S2	439196	446094	metabolite incorrectly annotated
MAM02537	N-acetyl-L-glutamate-5-phosphate	C7H9NO8P	440236	49791951	metabolite incorrectly annotated
MAM02628	N-trimethyl-2-aminoethylphosphonate	C5H13NO3P	151927	1014	metabolite incorrectly annotated
MAM03031	trans-2-methyl-5-isopropylhexa-2,5-dienoyl-CoA	C31H46N7O17P3S	53477851	5281997	metabolite incorrectly annotated
MAM01579	cis-2-methyl-5-isopropylhexa-2,5-dienoyl-CoA	C31H46N7O17P3S	53477855	11953968	metabolite incorrectly annotated
MAM00994	4-hydroxy-all-trans-retinyl-acetate	C22H32O3	54359871	131769827	metabolite incorrectly annotated
MAM01830	folate	C19H18N7O6	6037	135398658	metabolite incorrectly annotated
MAM02965	taurolithocholate	C26H44NO5S	53477716	439763	metabolite incorrectly annotated
MAM02995	thromboxane B2	C20H33O6	41063	5283137	metabolite incorrectly annotated
MAM02779	prostaglandin B2	C20H29O4	5288144	5280881	metabolite incorrectly annotated
MAM02781	prostaglandin C2	C20H29O4	440858	5280882	metabolite incorrectly annotated
MAM02784	prostaglandin D3	C20H29O5	656745	5282260	metabolite incorrectly annotated
MAM02885	selenate	O4Se	1089	26473	metabolite incorrectly annotated
MAM00580	20alpha-hydroxy-4-pregnen-3-one	C21H32O2	92747	8956	metabolite incorrectly annotated
MAM02931	sphingosylphosphorylcholine	C23H50N2O5P	5311445	9847290	metabolite incorrectly annotated
MAM00002	(+)-alpha-pinene	C10H16	6654	82227	metabolite incorrectly annotated
MAM00403	16-hydroxyhexadecanoic acid	C16H31O3	7058075	10466	metabolite incorrectly annotated
MAM00771	3-deoxy-D-glycero-D-galacto-2-nonulosonic acid	C9H15O9	22833524	13991616	metabolite incorrectly annotated
MAM02440	malonate	C3H2O4	867	9084	metabolite incorrectly annotated
MAM00367	14-demethyllanosterol	C29H48O	440559	165609	metabolite incorrectly annotated
MAM01232	9-cis-retinol	C20H30O	445354	9947823	metabolite incorrectly annotated
MAM00610	24-hydroxycholesterol	C27H46O2	121948	12302757	metabolite incorrectly annotated
MAM00053	(2E)-hexenoyl-CoA	C27H40N7O17P3S	11966204	52921640	metabolite incorrectly annotated
MAM03525	Cyanate	CNO	540	105034	metabolite incorrectly annotated
MAM00623	26-hydroxycholesterol	C27H46O2	123976	99470	metabolite incorrectly annotated
MAM03375	L-Alanyl-L-Leucine	C9H18N2O3	6992388	96801	metabolite incorrectly annotated
MAM03374	L-Leucyl-L-Serine	C9H18N2O4	40489070	6992130	metabolite incorrectly annotated
MAM01836	formyl-CoA	C22H32N7O17P3S	439313	3082032	metabolite incorrectly annotated
MAM03405	Acrylate	C3H3O2	6581	25188	metabolite incorrectly annotated
MAM03219	3-Hydroxyhexadecanoylcarnitine	C23H45NO5	53481691	71464553	metabolite incorrectly annotated
MAM03496	Tiglyl Carnitine	C12H21NO4	22833596	91825636	metabolite incorrectly annotated
MAM03896	L-Prolinylglycine	C7H12N2O3	6426709	45479568	metabolite incorrectly annotated
MAM00830	3-O-methyldopa	C10H13NO4	1670	9307	metabolite incorrectly annotated
MAM00378	15(S)-HETrE	C20H33O3	1437	5283145	metabolite incorrectly annotated
MAM03815	1-Myristoylglycerophosphocholine	C22H47NO7P	53480465	460604	metabolite incorrectly annotated
MAM02622	normetanephrine	C9H14NO3	688100	1237	metabolite incorrectly annotated
MAM03626	Glycylleucine	C8H16N2O3	92843	102468	metabolite incorrectly annotated
MAM03590	2-Trans,6-Trans,10-Trans-Geranylgeranyl Diphosphate	C20H33O7P2	735	44...(24,25)27-28(21,22)23/h9,11,13,15H,6-8,10,12,14,16H2,1-5H3,(H,24,25)(H2,21,22,23)/b18-11+,19-13+,20-15+	metabolite incorrectly annotated
MAM10032	tauro-beta-muricholic acid	C26H44NO7S	21124703	168408	metabolite incorrectly annotated
MAM10590	Acetylhydrazine	C2H6N2O1	14039	14039	metabolite correctly annotated
MAM10589	N-Acetylisoniazid	C8H9N3O2	71602	71602	metabolite correctly annotated
MAM10621	Isonicotinic acid	C6H5N1O2	5922	5922	metabolite correctly annotated
MAM10588	Isoniazid	C6H7N3O1	3767	3767	metabolite correctly annotated
MAM10617	Isonicotinoyl radical	C6H4N1O1	12594999	12594999	metabolite correctly annotated
MAM10618	Diimine	H2N2	123195	123195	metabolite correctly annotated
MAM02041	Hydrogen peroxide	H2O2	784	784	metabolite correctly annotated
MAM10616	5-Fluorodeoxyuridine triphosphate	C9F1H14N2O14P3	503023	503023	metabolite correctly annotated
MAM10613	5-Fluorodeoxyuridine diphosphate	C9F1H13N2O11P2	53882537	53882537	metabolite correctly annotated
MAM10599	5-Fluorodeoxyuridine monophosphate	C9F1H12N2O8P1	8642	8642	metabolite correctly annotated
MAM10614	5-Fluorouridine diphosphate	C9F1H13N2O12P2	10432343	10432343	metabolite correctly annotated
MAM10615	5-Fluorouridine triphosphate	C9F1H14N2O15P3	10255482	10255482	metabolite correctly annotated
MAM10580	6-Thioinosine-5'-monophosphate	C10H13N4O7P1S1	3034391	3034391	metabolite correctly annotated
MAM10592	5-FU	C4F1H3N2O2	3385	3385	metabolite correctly annotated
MAM10579	6-Mercaptopurine	C5H4N4S1	667490	667490	metabolite correctly annotated
MAM10584	Thioguanine	C5H5N5S1	2723601	2723601	metabolite correctly annotated
MAM10562	Felbamate	C11H14N2O4	3331	3331	metabolite correctly annotated
MAM10556	Citalopram	C20F1H21N2O1	2771	2771	metabolite correctly annotated
MAM10554	Carbamazepine	C15H12N2O1	2554	2554	metabolite correctly annotated
MAM10555	Carbamazepine-10,11-epoxide	C15H12N2O2	2555	2555	metabolite correctly annotated
MAM10550	Methadone	C21H27N1O1	4095	4095	metabolite correctly annotated
MAM10546	Morphine	C17H19N1O3	5288826	5288826	metabolite correctly annotated
MAM10547	Codeine	C18H21N1O3	5284371	5284371	metabolite correctly annotated
MAM10543	Aldophosphamide	C8H15N2O3P1	107744	107744	metabolite correctly annotated
MAM10544	4-Glutathionyl cyclophosphamide	C18H30N5O8P1S1	443288	443288	metabolite correctly annotated
MAM10538	Ifosfamide	C8H15N2O2P1	3690	3690	metabolite correctly annotated
MAM10536	4-Hydroxycyclophosphamide	C8H15N2O3P1	99735	99735	metabolite correctly annotated
MAM10537	4-Ketocyclophosphamide	C8H13N2O3P1	33676	33676	metabolite correctly annotated
MAM10533	Lidocaine	C14H22N2O1	3676	3676	metabolite correctly annotated
MAM10531	Hydroxytamoxifen	C26H29N1O2	449459	449459	metabolite correctly annotated
MAM10527	Tamoxifen	C26H29N1O1	2733526	2733526	metabolite correctly annotated
MAM10524	Caffeine	C8H10N4O2	2519	2519	metabolite correctly annotated
MAM10518	Theobromine	C7H8N4O2	5429	5429	metabolite correctly annotated
MAM10513	ditrans,polycis-Polyprenyl diphosphate	C25H44O7P2	24892764	24892764	metabolite correctly annotated
MAM10512	Geranylgeranyl diphosphate	C20H36O7P2	447277	447277	metabolite correctly annotated
MAM10510	Vitamin K1 epoxide	C31H46O3	5280845	5280845	metabolite correctly annotated
MAM10508	2,3-Epoxymenaquinone	C21H24O3	71448979	71448979	metabolite correctly annotated
MAM10507	Menaquinol	C16H18O2	5280839	5280839	metabolite correctly annotated
MAM02040	H2O	H2O1	962	962	metabolite correctly annotated
MAM01604	Coproporphyrin III	C36H34O8N4	114935	114935	metabolite correctly annotated
MAM10488	Cob(I)yrinate a,c diamide	C46H62N6O12	23724496	23724496	metabolite correctly annotated
MAM018061	trans,trans-Farnesyl diphosphate	C15H25O7P2	445713	445713	metabolite correctly annotated
MAM01115	5-Methyltetrahydrofolate	C20H24O6N7	135398561	135398561	metabolite correctly annotated
MAM10473	Sepiapterin	C9H11N5O3	135398579	135398579	metabolite correctly annotated
MAM01334	AMP	C10H12O7N5P1	6083	6083	metabolite correctly annotated
MAM10471	Molybdoenzyme molybdenum cofactor	C10H12M1N5O8P1S2	136033744	136033744	metabolite correctly annotated
MAM02488	Molybdopterin	C10H12O6N5P1S2	135398581	135398581	metabolite correctly annotated
MAM10466	(8S)-3',8-Cyclo-7,8-dihydroguanosine 5'-triphosphate	C10H16N5O14P3	135921687	135921687	metabolite correctly annotated
MAM02039	H+	H1	1038	1038	metabolite correctly annotated
MAM10465	Dihydropteroate	C14H14N6O3	135398662	135398662	metabolite correctly annotated
MAM10464	THF-L-glutamate	C24H30N8O9	135438602	135438602	metabolite correctly annotated
MAM01402	Biotinyl-5'-AMP	C20H27O9N7P1S1	5326875	5326875	metabolite correctly annotated
MAM01401	Biotin	C10H15O3N2S1	171548	171548	metabolite correctly annotated
MAM02741	Pantetheine 4'-phosphate	C11H21O7N2P1S1	115254	115254	metabolite correctly annotated
MAM02554	NADP+	C21H25O17N7P3	5886	5886	metabolite correctly annotated
MAM02583	Nicotinamide	C6H6O1N2	936	936	metabolite correctly annotated
MAM01288	ADP-ribose	C15H21O14N5P2	445794	445794	metabolite correctly annotated
MAM02582	Nicotinamide-beta-riboside	C11H15O5N2	439924	439924	metabolite correctly annotated
MAM02584	Nicotinate D-ribonucleoside	C11H13O6N1	161234	161234	metabolite correctly annotated
MAM02585	Nicotinate D-ribonucleotide	C11H12O9N1P1	121992	121992	metabolite correctly annotated
MAM01646	Deamino-NAD+	C21H24O15N6P2	165491	165491	metabolite correctly annotated
MAM02817	Pyridoxine	C8H11O3N1	1054	1054	metabolite correctly annotated
MAM02813	Pyridoxal	C8H9O3N1	1050	1050	metabolite correctly annotated
MAM02815	Pyridoxamine	C8H13O2N2	1052	1052	metabolite correctly annotated
MAM02814	Pyridoxal phosphate	C8H8O6N1P1	1051	1051	metabolite correctly annotated
MAM02630	Oxygen	O2	977	977	metabolite correctly annotated
MAM02818	Pyridoxine phosphate	C8H10O6N1P1	1055	1055	metabolite correctly annotated
MAM10447	2-Oxo-3-hydroxy-4-phosphobutanoate	C4H7O8P1	21145142	21145142	metabolite correctly annotated
MAM02842	Riboflavin	C17H20O6N4	493570	493570	metabolite correctly annotated
MAM01828	FMN	C17H19O9N4P1	643976	643976	metabolite correctly annotated
MAM10445	Reduced riboflavin	C17H22N4O6	14080393	14080393	metabolite correctly annotated
MAM02982	Thiamine	C12H17O1N4S1	1130	1130	metabolite correctly annotated
MAM02888	L-Selenocystathionine	C7H14O4N2S1	441455	441455	metabolite correctly annotated
MAM01016	4-Methylthio-2-oxobutanoic acid	C5H7O3S1	473	473	metabolite correctly annotated
MAM10436	Methylselenopyruvate	C4H6O3S1	53297415	53297415	metabolite correctly annotated
MAM02886	Hydrogen selenide	H1S1	533	533	metabolite correctly annotated
MAM10433	5-L-Glutamyl-taurine	C7H14N2O6S1	68759	68759	metabolite correctly annotated
MAM02961	Taurine	C2H7O3N1S1	1123	1123	metabolite correctly annotated
MAM00760	3-Aminopropanal	C3H8O1N1	75	75	metabolite correctly annotated
MAM00248	1,3-Diaminopropane	C3H12N2	428	428	metabolite correctly annotated
MAM01370	L-Aspartate	C4H6O4N1	5960	5960	metabolite correctly annotated
MAM01383	beta-Alanine	C3H7O2N1	239	239	metabolite correctly annotated
MAM10430	beta-Alanyl-L-arginine	C9H19N5O3	440637	440637	metabolite correctly annotated
MAM02168	Indole-3-acetaldehyde	C10H9O1N1	800	800	metabolite correctly annotated
MAM03088	Tryptamine	C10H13N2	1150	1150	metabolite correctly annotated
MAM01161	6-Hydroxymelatonin	C13H16O3N2	1864	1864	metabolite correctly annotated
MAM02371	L-Formylkynurenine	C11H12O4N2	439788	439788	metabolite correctly annotated
MAM02719	Phenylacetaldehyde	C8H8O1	998	998	metabolite correctly annotated
MAM02718	Phenethylamine	C8H12N1	1001	1001	metabolite correctly annotated
MAM01002	4-Hydroxyphenylacetaldehyde	C8H8O2	440113	440113	metabolite correctly annotated
MAM03099	Tyramine	C8H12O1N1	5610	5610	metabolite correctly annotated
MAM10428	3-Fumarylpyruvate	C7H6O6	5280525	5280525	metabolite correctly annotated
MAM00821	3-Methoxytyramine	C9H14O2N1	1669	1669	metabolite correctly annotated
MAM00728	3,4-Dihydroxyphenylacetaldehyde	C8H8O3	119219	119219	metabolite correctly annotated
MAM02137	Homovanillate	C9H9O4	1738	1738	metabolite correctly annotated
MAM00729	3,4-Dihydroxyphenylacetate	C8H7O4	547	547	metabolite correctly annotated
MAM02489	Monodehydroascorbate	C6H6O6	5483640	5483640	metabolite correctly annotated
MAM00730	3,4-Dihydroxyphenylethyleneglycol	C8H10O4	91528	91528	metabolite correctly annotated
MAM00819	3-Methoxy-4-hydroxyphenylethyleneglycol	C9H12O4	10805	10805	metabolite correctly annotated
MAM03136	3-Methoxy-4-hydroxymandelate	C9H9O5	1245	1245	metabolite correctly annotated
MAM00727	3,4-Dihydroxymandelate	C8H7O5	85782	85782	metabolite correctly annotated
MAM01290	L-Adrenaline	C9H14O3N1	5816	5816	metabolite correctly annotated
MAM10427	N-Formyl-L-aspartate	C5H7N1O5	88052	88052	metabolite correctly annotated
MAM02165	Imidazole-4-acetaldehyde	C5H6O1N2	150841	150841	metabolite correctly annotated
MAM02124	Histamine	C5H10N3	774	774	metabolite correctly annotated
MAM02476	Methylimidazole acetaldehyde	C6H8O1N2	193545	193545	metabolite correctly annotated
MAM02166	Imidazole-4-acetate	C5H5O2N2	96215	96215	metabolite correctly annotated
MAM10426	beta-Alanyl-N(pi)-methyl-L-histidine	C10H16N4O3	112072	112072	metabolite correctly annotated
MAM01099	5-Formiminotetrahydrofolate	C20H22O6N8	135398659	135398659	metabolite correctly annotated
MAM02327	L-4-Hydroxyglutamate semialdehyde	C5H9O4N1	440851	440851	metabolite correctly annotated
MAM02923	Spermidine	C7H22N3	1102	1102	metabolite correctly annotated
MAM02497	N(omega)-Hydroxyarginine	C6H15O3N4	123895	123895	metabolite correctly annotated
[truncated: 992 more rows]

## Sheet: identify_met_082
identifier	name	formula	expected_id	id	result
[truncated: 1,417 more rows]

[truncated: 5 more sheets: identify_reac, predict_gpr, mass_balance, not_mass_balanced, Sheet11]
